# Supplementary material for: The diagnosis and management of ectopic thyroid cancer: a systematic review
Source: Front Endocrinol (Lausanne). 2026 May 29;17:1856987. doi: 10.3389/fendo.2026.1856987 (PMC13259913; doi:10.3389/fendo.2026.1856987)
Supplement: Supplementary file 2 [file DataSheet2.xlsx]

## Sheet: Involved details
Supplementary details and results of JBI checklists from involved papers
Casenumber	Age	Sex	ETC location	Pathological classification	Size (Clinical examination)	ImmuNohistochemistry (+)	ImmuNohistochemistry (-)	Genetic mutation	Clinical symptoms	Preoperative T3	Preoperative T4	Preoperative TSH (IU/ml)	TG level	ETC imaging methods	ETC imaging result 1	ETC imaging result 2	ETC imaging result 3	ETC imaging result 4	ETC imaging result 5	Thyroid imaging methods	Thyroid imaging result 1	Thyroid imaging result 2	Thyroid imaging result 3	Orthotopic thyroid gland present	Thyroid pathology	Initial status	ETC surgery?	Orthotopic thyroid surgery?	Neck lymph Node dissection	Pathological result of the dissection	Treatment methods	RAI	Specific RAI dose	Other therapies	Orthotopic and ectopic thyroid surgery	Postoperative follow-up time (months)	Recurrence?	Recurrent pattern	Death?	Death reason	Authors (XX et al.)	DOI/identifier	JBI Critical Appraisal Checklist for case reports and series 1=Yes, 2=No, 3=Unclear, 4=Not applicable
1	58	F	tonsillar	PTC		CK7	TTF-1、EMA、ER		sudden but gradual progressive dysphagia and neck discomfort (left side in the submandibular region.)	Normal	Normal	Normal		NA	NA	NA				ultrasoNographic/CT/Technetium-99m (Tc-99m)	multiple small Nodules were visualized in both lobes of the gland，The largest of which had diameters of 6 and 7 mm in the right and left lobes	It conformed with the ﬁndings of the previously done ultrasound and further demonstrated thyroid gland heterogeneity without a frank mass formation	It was concluded that the thyroid gland was in Normal position and morphology, except for a mild increase in size. The radioactive uptake by the thyroid tissue was mildly but consistently increased. Said uptake reached (4.7%).	Yes	benign	Local	Yes	Yes	No		surgery+orthotopic thyroid surgery	No			Staged	11	No	No			Abdul Khalek, G.	10.1097/ms9.0000000000000320	Paper type case report	Q1 1	Q2 1	Q3 1	Q4 1	Q5 1	Q6 1
2	33	M	lateral neck	PTC					incidentally diagNosed with a right neck cystic mass by computer tomography (CT) after amotor vehicle accident	Normal	Normal	Normal (1.5)	133.61 ng/ml (1.15 ~ 130.77ng/ml)	CT/biopsy	Cervical spine CT: complex right neck 2.6 cm × 2.3 cm mass incidentally Noted as the posterior aspect of the jugular chain. It showed predominant decrease (20 HU) with a solid Nodule (40 HU) posteriorly containing punctuate calcifications measuring 1.3 cm.	Excisional biopsy of the neck mass reportedmetastatic, well-differentiated, thyroidpapillary carciNoma within lymph Node tissue.								Yes	benign	Local	Yes	Yes	Yes	negative	surgery+orthotopic thyroid surgery+Neck lymph node dissection	NO	142.2mCi		Concurrent	1	Yes	Bilateral cervical lymph Nodes		NA	Agosto-Vargas, Y.	10.1155/2017/9707031	Case report	1	1	1	1	1	1
3	62	F	lateral neck	PTC	6cm				a right laterocervical mass	Normal	Normal	Normal		Cervical ultrasound (US) /CT + MRI	Cervical ultrasound (US) mounted a right laterocervical mass,roughly oval, with irregular contour and heterogeneous echostruc-ture, strongly vascularized, and containing areas of necrosis and measuring 58 * 33 * 49 mm.	CT + MRI showed a large heterogeneous enhancing lesion with ill-deﬁned margins on the bifurcation of the carotid artery, while achieving an aspect of pseudoanverysm				Cervical ultrasound (US) /CT + MRI	the thyroid gland was of Normalechostructure and size, Notably the parotid, submandibular and sublingual glands were Normal with No cervical lymphadeNopathy			Yes	benign	Local	Yes	Yes	No		surgery+orthotopic thyroid surgery	NO			Concurrent	48	No				Ahmedou, A. B.	10.1016/j.ijscr.2020.09.092	Case report	1	1	1	1	1	1
4	80	F	the mandibular bone	FTC	8cm × 6cm				painless left mandibular swelling that gradually increased in size over 18 months after a left lower first molar tooth extraction procedure	Normal	Normal	Normal		ultraso­Nography/computed tomography	The left mandibular lesion ultraso­ Nography showed a heterogoNous left jaw swelling 5.3 * 4 with multiple Nodular appearance, cystic changes, central vascularity and smooth outlines.	The soft tissue mass on the left mandible showed inhomogeneous enhancement after I.V.contrast injection, and it was concluded that these findings suggest os­ teosarcoma of the left mandible				Neck ultrasoNography	Neck ultrasoNography revealed a thyroid gland with an enlarged right lobe, a cystic Nodule measuring 2.3 * 2 cm, and a Normal left lobe.			Yes	benign	Local	Yes	Yes	No		surgery+orthotopic thyroid surgery	NO			Concurrent	4 days			Yes	The cause of death was unkNown, and common post­ operative cardiac complications are highly predicted	Ali, M. O. M.	10.1016/j.ijscr.2022.107433	Case report	1	1	1	1	1	1
5	45	M	lateral neck	MTC		CTn、CEA、Syn、CgA			with a large firm-to-hard, irregular supraclavicular mass in the left lobe of the thyroid	Normal	Normal	Normal		Ultrasound and CT/biopsy	the neck revealed a 7×4×5cm mass.	the neck revealed a 7×4×5cm mass.	Fine needle aspiration biopsy of the Nodule on the left supraclavicular lymph Node revealed a reactive lymphadeNopathy with a polymorphous population that included varied sizes, cleaved and Non-cleaved lymphocytes			NA				Yes	papillary thyroid carciNoma (PTC)	metastatic	Yes	Yes	Yes	positive	surgery+orthotopic thyroid surgery+Neck lymph node dissection	NO			Concurrent	24	No				Alshehri, S.	10.1093/jscr/rjad625	Case report	1	1	1	1	1	1
6	15	F	midline neck	PTC		CK19			haveanasymptom-atic midline neck swelling at 9 years ofage, which increased in size over a 1-year period.	Normal	Normal	elevated		ultrasound/The 99mTech-netium pertechnetate	A 2.5×1.8×2.8 cm well defined hyperechoic lesion with increased vascularity was identified in the upper neck, above the level of hyoid bone suggestive of a mass lesion.	thyroid scan identified dual ectopic thyroid glands (sublingual and infrahyoid) and an absence of Normal thyroid tissue				An ultrasound of the neck	the absence of a Normal thyroid gland.			No		Local	Yes	No	No		surgery	NO				36	No				Ballehaninna, Umashankar K.	10.1016/j.jpedsurg.2012.11.033	Case report	1	1	1	1	1	1
7	53	M	the clavicular head of sterNocleidomastoid muscle	PTC	4cm	TG、TTF-1	CD56		Progressive enlargement of the left painless neck mass from asymptomatic to about 2 months.	Normal	Normal	Normal	negative	Ultra-soNographic (US)/CT/MRI/99mTc-Pertechnetate	The left cervical mass was 3.6 cm×2.6 cm×3.9 cm in size, partially cys-tic, with polycyclic margins, located near the cla-vicular head of sterNocleidomastoid muscle, with increased intra- and perilesional vascularity.	showed a low density mass of stromal consisten-cy, 35×25×45 cm in size, with Non-homogeneous incased density after contrast administration, in the left supraclavicular space, with infiltration of adjacent sterNocleidomastoid muscle and No evidence of glandular continuity with the left lobe of the thyroid gland dence of glandular continuity with the left lobe of the thyroid gland	the cervical mass in the left supraclavicular rshowing a Non-homogeneous signal intensity, and pres-ence of fluid-fluid levels, with partial adhesion of ipsilateral neurovascular bundle	a homogeneous uptake within the whole thyroid gland and a tracer distribution in the region of the surgical incision.		Ultra-soNographic (US)/h99mTc-Pertechnetate /CT	a Normal sized thyroid gland and only slight diffuse hypoechogenicity	a homogeneous uptake within the whole thyroid gland and a tracer distribution in the region of the surgical incision.	Neck CT showed a low density mass of stromal consistency, 35×25×45 cm in size, with Non-homogeneous incased density after contrast administration, in the left supraclavicular space, with infiltration of adjacent sterNocleidomastoid muscle and No evidence of glandular continuity with the left lobe of the thyroid gland	Yes	Normal	Local	Yes	Yes	Yes	negative	surgery+orthotopic thyroid surgery+neck lymph node dissection+RAI	Yes	100mCi		Concurrent	NA	No				Barrea, L.	10.23736/s0391-1977.20.03167-3	Case report	1	3	1	1	1	3
8	45	M	lateral neck	PTC (follicular subtype)					with a long-standing history of a painless mass in the left submandibular region	NA	NA	NA	post-elevated (168 ng/ml)	Computer tomagraphic (CT)/Ultrasound (US)/unenhanced CT of the neck/Magnetic resonance imaging of the neck (MRI)/99mTc-pertechnetate	a mass in the left submandibular gland	showed a 51×44×31-mm, lobulated, well-deﬁned mass in the left sublingual and submandibular region, displacing the submandibular gland (SM) inferiorly and posteriorly, from which it was separated by a clear cleavage plane (white arrows in Fig. 1a). The echotexture of the lesion was heterogeneous, containing solid and cystic components (dashed arrows)	a heterogeneous mass occupying the left sublingual and submandibular spaces growing along the posterior free margin of the mylohyoid muscle (long white arrow), with solid components slightly hyperdense relative to muscle (short white arrow), cystic hypodense components and gross calciﬁcations	conﬁrmed the presence of two masses, one in the left sublingual/submandibular region and the other in the right paramedian tongue base ,The sublingual/submandibular lesion was heterogeneous in signal intensity on both T1-weighted and STIR images, reﬂecting the presence of solid and cystic components and calciﬁcations . The gadolinium-enhanced image showed mild enhancement of the solid components	Image from a 99mTc-pertechnetate scintigram after surgical resection of the left sublingual/submandibular mass conﬁrms the presence of functioning thyroid tissue in the tongue base in a slightly right paramedian position shown as a focus of hyperﬁxation. Note that No radionuclide ﬁxation is Noted inthe Normal location of the thyroid gland in the lower neck .	US /CT/99mTc	The US was also remarkable for the absence of thyroid gland in its Normal position.	An empty thyroid bed	Note that No radionuclide ﬁxation is Noted in the Normal location of the thyroid gland in the lower neck	No		Local	Yes	No	No		surgery	NO				9	No				Borges, A.	10.1007/s00330-010-1781-z	Case report	1	1	1	1	1	3
9	74	F	skull	FTC	6cm × 6cm × 6cm				a tumor of 6 cm × 6 cm × 6 cm on head	NA	NA	NA		CT						neck MRI	indicated that there was a strengthened signaling about 1 cm on the left lobe of the thyroid			Yes	benign	Local	Yes	Yes	No		surgery+orthotopic thyroid surgery	NO			Staged	55	Yes	aNother tumor was found in the head in situ,underwent a second surgical resection.The pathological diagNosis was the same with the first time and was also follicular thyroid cancer (4 years and 7 months after surgery)	Yes	elderly multiple organ failure	Cao, L.	10.21037/atm.2016.12.19	Case series	1	1	1	2	2	1
10	65	F	skull	FTC					dizziness, vomiting, and right temporal tumor	NA	NA	NA		MRI/CT	showed a tumor image in the right temporal region about 68 mm × 39 mm × 72 mm with a clear border.T1WI showed equal/low signal, T2WI showed equal/high signal, and FLAIR showed slightly high uniform signal, and small dot short T1 and short T2 signals were observed in the tumor. The lesion grew inside and outside the head from a midline, low signal was observed around the lesion,No obvious edema wa…	MRI and CT respectively, the showed high signal of tumor shadow located in the right temporal region, and the tumor grew inside and outside the head and destroyed the skull								Yes	benign	Local	Yes	Yes (The patient was subjected to thyroid tumor resection four years ago and the pathologic diagNosis was thyroid cell proliferation currently)	No		surgery+orthotopic thyroid surgery	NO			Staged	NA	NA				Cao, L.	10.21037/atm.2016.12.19		1	1	1	2	2	1
11	29	F	branchial cleft cyst	PTC	5 cm				a right lateral neck cyst	NA	NA	NA		NA						US/CT/MRI	Normal	Normal	Normal	Yes	Normal	Local	Yes	Yes	No		surgery+orthotopic thyroid surgery	NO			Staged	NA	NA				Cappellani, A.	A case of branchial cyst with an ectopic thyroid papillary carciNoma	Case report	1	3	1	3	1	3
12	73	M	Mediastinal	PTC					Total thyroidectomy was followed up for 3 months,thyroid function was difficult to control (无症状)	Normal	Normal (LT4 of 1.0 g/dL (0.89–1.76))	(1.559)Normal	0.33ng/mL lower	cervical and thoracic CT	revealing a 60x30mm tumour mass in the anterior and superior mediastinum,hyperreflective and heterogeNous, suggestive of tumoural recurrence or metastasis					cervical ultrasound (US)/ (FNAC	a slightly enlarged thyroid gland with multiple Nodules in both lobes, the bigger ones in the left lobe with 23 mm and 12 mm, without enlarged lymph Nodes Nor substernal extension	A fine needle aspiration cytology (FNAC) of the bigger Nodule was performed. Pa­thology concluded for a Bethesda III: follicular lesion of undetermined significance (FLUS). A second FNAC was performed 6 months later, with the same diagNosis.		Yes	(PTC)synchroNous papillary carciNomas	Local	Yes	Yes	No		surgery+orthotopic thyroid surgery	NO			Staged	6	No				Caroço, T. V.	10.1016/j.ijscr.2023.108140	Case report	1	1	1	1	1	1
13	64	F	Mediastinal	PDTC (poorly differentiated (insular) carciNoma)		TG	CK、EMA、CTn、CEA、CgA		with a 2-month history of progressive severe dysphagia, dyspnea, dry cough, tracheal stridor,and pain in the right shoulder.	Normal	Normal	Normal		Chest x-ray/thoracic CT /CT and a bone scan /FNA	showed widening of the mediastinum	revealed a large tumor in the left anterior-superior mediastinum; the tumor had well-defined borders and displaced laterally the carina.Studies with contrast medium showed peripheral enhancement and a central cystic appearance.	Three months later, a CT scan demonstrated persistence of multiple pulmonary Nodules and a bone scan showed abNormal increase of osteoblastic activity in the right shoulder and seventh rib	A fine-needle aspiration demonstrated metastatic tumor displaying similar cytologic features.		NA				Yes (The left lobe was absent)	Normal	metastatic	Yes	Yes	No		surgery+orthotopic thyroid surgery	NO			Staged	5	Yes	A soft tissue growth on the right shoulder was detected 1 month late (Right lobectomy of thyroid gland) (A fine-needle aspiration demonstrated metastatic tumor displaying similar cytologic features)			Dominguez-Malagon, H.	10.1093/ajcp/104.4.408	Case report	1	1	1	1	1	3
14	36	F	lateral neck	PTC					one year history of hyperthyroidism who was admitted for multiNodular grade II goiter with a firm mass in the left level II of the lateral neck.	Normal (T3 3.5 ng/l)	Normal (T4 9.8 ng/l)	Normal (0.56 mU/l)		The clinical examina­tion	The clinical examina­tion found mobile multiNodular grade II goiter with a firm mass in the left level II of the lateral neck.					The thyroid scintigraphy/The cervical ultrasound	demonstrated multiple functioning Nodules corresponding to toxic multiNodular goiter; in addition to two cold hypofunctional Nodules	showed a volumiNous multiNodular goiter classified as EU TIRADS 5		Yes	(PTC)papillary carciNoma with extracapsular extension.	Local	Yes	Yes	No		surgery+orthotopic thyroid surgery+RAI	Yes			Concurrent	NA	NA				El Bouhmadi, K.	10.1016/j.ijscr.2021.106628	Case report	1	1	1	1	1	1
15	32	F	tongue	FTC					dyspnea, dysphagia, hot potato voice and decreased appetite.	NA	FT4 0.85 pg/dl	elevated (18 uIU/dl)		Fibroptic nasolaryngoscopy/Computed tomographic (CT)	demonstrated extension of the mass (at the base of the tongue) down to the valleculae with a wide base and an eventual narrowing of the hypopharynx.	depicted a large enhancing, homogeneous and well demarcated at the tongue base region . Scintigraphy scannrevealed increased uptake in that region conﬁrming the ectopic lingual nature of thyroid tissue								NA		Local	Yes	No	No		surgery+RAI	Yes				6	No				El Khatib, N.	10.1093/jscr/rjy196	Case report	1	1	1	1	1	1
16	78	F	buccal region	PTC (Follicular subtype)	8cm × 6cm	TTF-1			a giant, buccal mass.The mass caused recurrent episodes of bleeding, as well as difficulty in eating.	NA	NA	NA		MRI/Thoracic CT	showed an 8*6 cm solid mass with cysticcomponents in the left buccal region	revealed pulmonary metastasis.								Yes	NA	metastatic	Yes	Yes	No		surgery+orthotopic thyroid surgery+RAI	Yes			Staged	NA	NA				Elsurer, Cagdas	10.1002/hed.23162	Case report	1	1	1	1	1	3
17	17	F	midline neck	PTC					frapidly enlarging neck swelling Noticed three months earlier after a wisdom tooth extraction	Normal	Normal	Normal	48 ng/ml	CT	showed a 1.6 × 2.0 × 2.9 cm, enhancing, elliptically shaped mass located within the anterior soft tissues of the neck inferior to the hyoid bone, anterior to the hypopharynx and glottis.The mass enhanced similarly to the thyroid tissue, read by the radiologist as suspicious for ectopic thyroid.					CT	The mass enhanced similarly to the thyroid tissue, read by the radiologist as suspicious for ectopic thyroid .There were No enlarged lymph Nodes, and the thyroid gland appeared Normal.			Yes	benign.	Local	Yes	Yes	No		surgery+orthotopic thyroid surgery	NO			Staged	NA	NA				Evans, L.	10.1155/2019/9172942	Case report	1	1	1	1	1	1
18	30	F	tongue	PTC (DSS)	2cm				dysphagia and oral bleeding, but stated that it was Not painful	Normal (3.5 ng/l)	Normal (9.8 ng/l)	Normal	Postoperative 6 months: 4 ng/ml (Normal range 0-80 ng/ml) / Postoperative 5 years: 102 ng/ml	An ultrasound ( neck and submandibular region)/Neck scintigraphy using 99mTC/Nuclear magnetic resonance (NMR) /FNA	indicated the presence of a mixed formation with a maximum diameter of 2.5cm, on the ﬂoor of the mouth, in the median position.	Normal ﬁxation of the tracer at the thyroid level in the median submandibular location,around the swelling.	showed a formation measuring aboutt 3 *2cm ,of uneven density, consisting of a solid part and a liquid area, delimited by septa, on the ﬂoor of the mouth, in the median position, anterior to the hyoid bone	Fine-needle aspiration (FNA) biopsy of the submandibular formation revealed papillary carciNoma of thyroid origin.		Nuclear magnetic resonance (NMR)	The thyroid showed regular morphology, size, and en-			Yes	Chronic follicular thyroiditis (benign)	Local	Yes	Yes	No	positive	surgery+orthotopic thyroid surgery+RAI	Yes			Staged	60	Yes	Left cervical lymph Node	NA		Falvo, L.	10.1007/s00595-004-2927-x	Case report	1	1	1	1	1	3
19	33	F	midline neck	PTC					a cervical mass which had been gradually enlarging over the past eight years.	NA	NA	NA		X-ray	X-ray of the neck revealed the soft tissue mass containing flecks of calcium and lying anterior to the larynx						hancement after the administration of contrast medium.			Yes	NA	metastatic	Yes	No	No		surgery	NO				12	No				Fish, J.	10.1097/00000658-196302000-00006	Case report	1	1	1	1	1	3
20	13	F	on the ﬂoor of the mouth	PTC					g a sensation of dysphagia when eating solid foods	Normal (FT3 3.13 pg/ml)	Normal (FT4 0.83 ng/dl)	elevated (5.76 mIU/L)		CDU/ neck enhanced CT	CDU found a hypoechoic Nodule of 2.3 cm × 1.7 cm × 2.1 cm insize, slightly to the right of the deep surface of the tongue base,with a honeycomb shape ,an ectopic thyroid was considered. Moreover, a mixed echogenic Nodule of approximately 2.0 cm × 1.9 cm × 2.3 cm in size was found on the deep surface ofthe mouth ﬂoor. Its boundary was unclear,shape was irregular, it was connected to the tongue bas…	similar to those of CDU				CDU/ neck enhanced CT	No thyroid gland in the Normal position of the neck			No		metastatic	Yes	No	Yes	positive	surgery+neck lymph node dissection	NO				36	No				Fu, G.	10.3389/fonc.2022.1072607	Case report	1	1	1	1	1	1
21	36	F	branchial cleft cyst	PTC		TG			with a 3-month history of a hard, mobile and painless left side neck mass	NA	NA	NA	32 ng/ml	The ultrasound (US)/CT/ (with 5 mCi of 131I)//FNAC	The ultrasound (US) evaluation showed a 38.5 mm solitary cystic lesion with irregular margins in the left lateral cervical region that lacked a vascular signal	A computed tomography scan (CT) the neck lesion showed a low density, irregular-circumscribed mass measuring 35 mm	whole body scan showed hyper fixation in mediastinal, median cervical region and diffuse fixation in lungs (pT3 N1b M1).	This fluid, on fine needle aspiration cytology (FNAC) examination showed an amorphous and hematic material and cells with nuclear irregularities that warranted the resection of the lesion.		Thyroid US	Thyroid US showed a gland with an inhomogeneous echostructure but devoid of any focal lesion.			Yes	(PTC)multifocal papillary carciNoma	metastatic	Yes	Yes	Yes	positive	surgery+orthotopic thyroid surgery+neck lymph node dissection+RAI	Yes	100 mCi		Staged	NA	NA				Fumarola, A.	10.1186/1477-7819-4-24	Case report	1	1	1	1	1	3
22	43	F	esophageal	PTC		TG			progressive dysphagia	Normal	Normal	Normal		18F-FDG PET/endoscopy /CT	a hypermetabolic lesion in the upper esophagus ,No other abNormal 18F-FDG uptake was Noted, including the orthotopic thyroid gland	A mass in the upper esophagus was Noted by endoscopy	No abNormalities other than the upper esophageal lesion were found on cervical/thoracic computed tomography			18F-FDG PET/CT	To differentiate between esophageal benign and malignant tumors, 18F-FDG PET was performed.1 The study revealed a hypermetabolic lesion in the upper esophagus in MIP and in the coronal position corresponding to the mass on cervical/thoracic CT. No other abNormal 18F-FDG uptake was Noted,including the orthotopic thyroid gland .	The combination of histopathological findings and negative CT and laboratory test results suggested that the patient had a Normal thyroid gland in the neck and a primary ectopic PTCwithin the esophageal wall		Yes	NA	Local	Yes	No	No		surgery	NO				NA	NA				Gao, R.	10.1097/rlu.0000000000002377	Case report	1	1	1	1	1	3
23	35	F	lateral neck	PTC (Follicular subtype)	4cm × 5cm				with a 4*5cm slowly growing, painless mass of 20-year duration on suprahyoid area below the chin	NA	NA	NA		computed tomographic /UltrasoNography/A thyroid scan with 74-MBq Tc 99m	computed tomographic scan showed a homogeny mass with welldefined borders below the jaw in closed contact with the thyroid cartilage	UltrasoNography reveals a solid Nodule with microcalcifications	pertechnetate demonstrated a well-defined submandibular area and No radioactivity accumulation at the usual thyroid gland location			Tc 99m	A thyroid scan with 74-MBq Tc 99m pertechnetate demonstrated a well-defined submandibular areaand No radioactivity accumulation at the usual thyroid gland location			No		Local	Yes	No	No		surgery	NO				NA	NA				Guerrissi, J. O.	10.1097/SCS.0b013e3182413d87	Case report	1	1	1	1	1	3
24	11	F	Septum nasi	PTC		CK19、CK8、TTF-1、p63、Ki-67 (5%)	CK20 , CDX2 , DOG-1、SOX-10,mammaglobin,GCDFP-15、PAX-8、P16、S100		nasal swelling and pain without an obvious cause, accompa­nied by nasal discharge stained with blood, headache, nasal congestion and a runny Nose, a sore throat, sNoring	Normal	Normal	Normal		Nasal endoscopy	Nasal endoscopy showed adeNoid hypertrophy and a reddish and pedicled neoplasm raised from the right posterior end of the nasal septum blocking the Nostril									NA (doctors in that hospital suggested the examination for thyroid is Not necessary.)		Local	Yes	No	No		surgery	NO				2	No				Guo, S.	10.1016/j.ijscr.2023.109193	Case report	1	1	1	1	1	1
25	69	F	Thoracic spinal cord epidural	PTC (Follicular subtype)		Thy、TTF-1、Ki-67 (5%)			persistent left back pain (below the left scapula) for 2 months	Normal	Normal	Normal		MRI/CT/FNAC	MRI showed a dumbbell mass with contrast enhancement at the T6–7 level/T2-weighted axial MRI image demonstrating a left epidural mass protruding from the left neural foramen with severe spinal cord compression.	CT scan showing enlarged neural foramen and bone destruction around the lesion.	she underwent a fine-needle aspiration of the lesion and the histopathological report simply showed that collected specimen from spinal lesion was similar to thyroid gland.			ultrasound (US)	ultrasonic examination revealed multiple thyroid Nodules graded as TI-RADS 3			Yes	benign	Local	Yes	No	No		surgery	NO				12	Yes	She developed a worsened soreness in the same site 12 months after the surgical intervention,MRI showed further evolvement of the lesion			Han, S.	10.21037/gs.2020.01.15	Case report	1	1	1	1	1	1
26	64	M	the trachea	PTC (TCS)		TG			Resection of nasal polyps due to nasal obstruction was performed. Postoperative bronchoscopy indicated endotracheal tumor	NA	elevated TT4 210nmol/L (70-140)	Hyperthyroidism descending <0.1 (Normal range 0.25-5.8)		laryngoscopy 、tracheoscopy/CT/X-ray/ biopsies	tracheoscopy a fleshy tumour was Noticed arising from the right postero-lateral wall of trachea, which was occupying about 30 per cent of the tracheal lumen，The lesion was situated just above the carina。Direct laryngoscopy was Normal	a computed tomograph (CT) scan of neck and thorax showed a lesion in the tracheal lumen with No radiological evidence of spread outside the trachea. He had significant mediastinal lymphadeNopathy	His chest X-ray was Normal.	multiple biopsies were taken.He had significant mediastinal lymphadeNopathy. The biopsies were reported as papillary carciNoma.		ultrasound scan/Radio iodine uptake	His thyroid gland was Normal on palpation and ultrasound scan did Not reveal any focal lesion. Radio iodine uptake scan was Normal.			Yes	benign	metastatic	No	No	No		radiotherapy	NO		radiotherapy		12	Yes	Lymph Node recurrence，The lymph Node was located in the mid-jugular region on the right side (About 1 year after radiotherapy); the tracheal lumen、the superior mediastinum、in both lung fields (About 4 months after thyroid surgery)	Yes	lung metastasis and respiratory failure.	Hari, C. K.	10.1017/s0022215100143531	Case report	1	1	1	1	1	3
27	55	F	the right ventricle of the heart	FTC					recurring palpitation and fatigue.	Normal (1.3 ng/ml,)	Normal (89.5 ng/ml,)	Normal (1.0 mIU/L)	210 ng/ml.	ECHO examination (US) /Transoesophageal echocardiography	On ECHO examination a tumour in right ventricular outflow tract was recognised	revealed mobile spherical homogeNous tumour 23 x 25 mm localised just under pulmonary valve, obstructing right ventricular outflow tract and during systole almost completely closing right ventricular outflow.The pulmonary artery was enlarged (35mm). The interventricular and interatrial septum were Normal. Right cardiac chambers were dilated with increased trabeculation of right ventricle.				Echogram of thyroid gland (US) /Histologic examination/I131	Echogram of thyroid gland demonstrated two regular hypodensic areas:1. 21 x 19 mm on the right side and; 2. 20 x 21 mm on the left side.	Histologic examination revealed the macrofollicular goiter with hyalinisation and follicular adeNoma.	I 131 scan using 20 MBq was performed 4 weeks after surgery and showed only cervical thyroid radioiodine uptake	Yes	benign	Local	Yes	No	No		surgery	NO				34	No				Hirnle, T.	10.1016/S1010-7940 (97)00120-6	Case report	1	1	1	1	1	3
28	47	F	tongue	PTC					gradually developed dysphagia,and sensation of foreign body	NA	NA	NA		Computed tomography (CT)	Computed tomography (CT) scan demonstrated a 4.5 * 4.5 cm lingual mass, and a submandibular mass of 2.0 * 1.8 cm with the absence of thyroid tissue before the trachea.					CT	the absence of thyroid tissue before the trachea.	revealed the macrofollicular		No	benign	Local	Yes	No	No		surgery+RAI	Yes	50 mCi			19	No				Huang, N. S.	10.1016/j.oraloncology.2018.11.019	Case series	1	1	1	2	2	1
29	61	F	tongue	PTC					hoarseness、short of breath	Normal	Normal	evaluated (6.7576 mIU/L)Hypothyroidism		PET-CT/FNA	PET-CT scan showed lingual malignancy, with bilateral neck and lung metastasis	tongue biopsy revealed hyperplastic fibrous tissue with necrosis and inflammatory; and ultrasound guided-fine needle aspiration (FNA) of the left neck showed No evidence of malignancy								No		metastatic	Yes	No	No		surgery+RAI	Yes	200 mCi			NA	NA				Huang, N. S.	10.1016/j.oraloncology.2018.11.019	Case series	1	1	1	2	2	1
30	26	F	tongue	PTC	2cm × 3 cm				dysphasia and change of her voice，recurrent blood-tinged saliva	Normal	Normal	Normal		MRI/ultrasoNography/TC99m/FNA	(MRI) showed a mass extending to the posterior third of the tongue，a 2*2cm mass was detected in the left side of the neck at the level of hyoid bone anterior to the sterNocleidomastoid muscle	a pathologic lymph Node in neck	TC99m was negative for any thyroid tissue in Normal location meanwhile there was an uptake in the base of the tongue and left side of the neck.	neck mass ﬁne needle aspiration (FNA) biopsy was positive for PTC		MRI//TC99m	Sagittal MRI of neck revealing a lingual thyroid without a Normal thyroid (arrow)	Thyroid radionuclide scan with TC99m was negative for any thyroid tissue in Normal location meanwhile there was an uptake in the base of the tongue and left side of the neck.		No		metastatic	Yes	No	Yes	positive	surgery+neck lymph node dissection+RAI	Yes				NA	NA				Jalaeefar, A.	10.1007/s12070-018-1539-5	Case report	1	1	1	1	1	1
31	80	F	midline neck	PTC	2.0 cm				with a 17-mm tumor at the anterior middle neck	Normal	Normal	Normal		UltrasoNography/Contrast-enhanced CT/18F-FDG PET/CT /FNAC	UltrasoNography showed a smooth heterogeneous tumor at the anterior middle neck, smooth isoechoic thyroid Nodules without calcification, and No cervical lymph Nodes swelling	Contrast-enhanced CT showed a clear-boundary tumor inferior to the hyoid bone and No cervical lymph metastasis	18F-FDG PET/CT showed high accumulation in the anterior middle neck tumor, with a maximum standardized uptake value (SUVmax) of 12.8, but the rest of the tissue showed Normal 18F-FDG uptake	Fine needle aspiration cytology (FNAC) was done to both the thyroid gland and the anterior middle neck tumor. Papillary thyroid cancer of the anterior middle neck tumor was diagNosed. There was No pathological finding of malignant cells in the thyroid gland.		UltrasoNography/FNAC/CT	smooth isoechoic thyroid Nodules without calcification	Fine needle aspiration cytology (FNAC) was done to both the thyroid gland and the anterior middle neck tumor. Papillary thyroid cancer of the anterior middle neck tumor was diagNosed. There was No pathological finding of malignant cells in the thyroid gland.	On CT and ultrasoNography,this tumor had No continuity with the thyroid gland	Yes	adeNomatous goiter (benign)	Local	Yes	No	No		surgery	NO				54	NA				Kaida, H.	10.1159/000496199	Case report	1	1	1	1	1	3
32	24	F	midline neck	PTC	3cm × 2 cm				a painless cervical neck mass	Normal	Normal	Normal		The cervical ultrasoNography (USG)/ Tc-99m/cervical computerized tomography (CT) /biopsy	The cervical ultrasoNography (USG) reported high suspicion of a thyroglossal duct cyst,a 3*2cm semisolid midline submental mass superior to the hyoid bone	A Tc-99m pertechnetate thyroid scintigraphy revealed a midline submental thyroid tissue without any orthotopic thyroid tissue.The lesion was hyperactive with necrotic areas	A cervical computerized tomography (CT) scan also showed a3*2 cm solitary encapsulated smooth mass extending from submandibular gland to the beginning of thyroid cartilage without any cervical lymphadeNopathy	To diagNose, fine-needle aspiration biopsy was made, and it reported a high suspicion of malignancy.		The cervical ultrasoNography (USG)/ Tc-99m/cervical computerized tomography (CT)	The cervical ultrasoNography (USG) reported high suspicion of a thyroglossal duct cyst, a 3*2 cm semisolid midline submental mass superior to the hyoid bone . Nothing about the orthotopic thyroid tissue is reported.	A Tc-99m pertechnetate thyroid scintigraphy revealed a midline submental thyroid tissue without any orthotopic thyroid tissue.The lesion was hyperactive with necrotic areas	Neck CT scan shows ectopic thyroid gland	No		Local	Yes	No	No		surgery+RAI	Yes				24	No				Kandogan, T.	10.1089/thy.2007.0240	Case report	1	1	1	1	1	3
33	55	F	Mediastinal	PTC (Follicular subtype)		TTF-1			with a progressively increasing mediastinal mass (无症状)	NA	NA	NA		A CT scan of chest, abdomen and pelvis /a bone scan	A CT scan of chest, abdomen and pelvis showed a 15*15 cm localized anterior mediastinal mass invading through the sternal bone in the center and protruding outward from the skin	a bone scan showed metastasis in ribs and long bone				CT	CT Scan the thyroid appeared benign.			Yes	benign	metastatic	Yes	Yes	No		surgery+orthotopic thyroid surgery+RAI	Yes	80 mCi		Concurrent	9	No				Karim, F.	10.1016/j.ijscr.2018.08.051	Case report	1	1	1	1	1	1
34	35	F	branchial cleft cyst	PTC		CK7、TG、TTF-1			a palpable, painless, left-sided neck mass.	NA	NA	NA	The Tg level after rh-TSH was 1.3 ng/ml; the Tg level after rh-TSH after RAI was 1.1 ng/ml.	Neck ultrasoNography (US)/A neck CT/whole body I131 scan (4.8 mCi)/FNA	Neck ultrasoNography (US) showed a wellcircumscribed, heterogeneous cystic structure (1.2×2.5×3.1 cm), located in the left lateral cervical region	A neck CT scan was performed to further identify the topography of theexisting cervical mass, which demonstrated around-shaped cystic mass (3.5 cm), with low-density features.	A whole body scan demonstrated two residual masses in the left lateral neck region.	The FNA showed papillary tissue fragments and moNolayered sheets of cuboidal tumour cells.		US	The imaging evaluation of the thyroid gland (US) was Normal.			Yes	benign	Local	Yes	Yes	No		surgery+orthotopic thyroid surgery+RAI	Yes	150 mCi		Staged	24	No				Karras, S.	10.1136/bcr-2013-009312	Case report	1	1	1	1	1	1
35	67	F	Mediastinal	PTC				SQSTM1-NTRK3染色体重排	upper back pain	Normal	Normal	Normal	Postoperatively, and after radioactive iodine ablation and external beam irradiation, the thyroglobulin level decreased from baseline 15272 ng/ml to 1857 ng/ml.	MRI/CT/FDG-PET/FNA	MRI showed suspected metastatic disease in the second and third thoracic vertebrae (T2 and T3). There was an epidural extension of the tumor with cord compression and severe steNosis at the level of T2.	A computerized tomography (CT) scan of the chest showed a 3.0 × 2.8 × 2.3 cm soft-tissue mass in the left superior mediastinum extending into the supraclavicular region. The lesion was separate from the left lobe of the thyroid. CT of the abdomen and pelvis and MRI of the brain showed No evidence of metastatic disease.	The fluorodeoxyglucose-positron emission tomography (FDG-PET) scan showed hypermetabolic foci in the upper mediastinum with an SUV max of 25 and postoperative changes in posterior decompression with rod and pedicle screw fixation at T1-T4 with metastatic uptake throughout the T2 vertebral body and C6 vertebral body.	Fine needle aspiration (FNA) of the upper mediastinal mass was consistent with papillary thyroid cancer.		Thyroid ultrasound /CT/I-123 scan	Thyroid ultrasound showed an oval-shaped hypoechoic lesion within the left thyroid lobe measuring 1.2 ×0.9 × 0.8 cm. The lesion was well circumscribed without echogenic foci	A computerized tomography (CT) scan of the chest showed a 3.0 × 2.8 × 2.3 cm soft-tissue mass in the left superior mediastinum extending into the supraclavicular region. The lesion was separate from the left lobe of the thyroid.	I-123 scan status post-thyroidectomy showed intense uptake in the neck area, which most likely represented remnant thyroid tissue. Uptake in the mediastinal mass could Not be demonstrated clearly due to proximity to the thyroid bed	Yes	benign	metastatic	Yes	Yes	Yes	negative	surgery+orthotopic thyroid surgery+neck lymph node dissection+RAI+radiotherapy	Yes	100 mci	radiotherapy	Staged	14	No				Khthir, R.	10.7759/cureus.55329	Case report	1	1	1	1	1	1
36	71	M	lateral neck	PTC	3 cm	TG、TTF-1			with a 3 cm soft, painless, and mobile right lateral cervical mass incidentally discovered during traffic trauma management.	Normal (FT3 1.37 ng/dL)	Normal (FT4 2.87 pg/mL)	Normal ( 1.22 μIU/mL)	18.4 ng/mL (pre); Normal (post-)	UltrasoNography and computed tomography (CT)/Flexible endoscopy	UltrasoNography and computed tomography (CT) revealed a cystic mass with internal calcification be­tween the external and internal jugular veins in the right lateral neck	Flexible endoscopy revealed No abNormal­ ities in the mouth, pharynx, or larynx.				UltrasoNography and computed tomography (CT)	UltrasoNography and computed tomography (CT) revealed a cystic mass with internal calcification be­tween the external and internal jugular veins in the right lateral neck , whereas No primary tumor was found in the head or neck region, including the thyroid gland			Yes	NA	Local	Yes	No	No		surgery	NO				18	No				Ko, K.	10.1016/j.oraloncology.2023.106501	Case report	1	1	1	1	1	1
37	30	F	lateral neck	PTC					with discomfort and swelling on the right side of her neck that has been growing for several weeks	Normal	Normal	Normal		CT	CT-scan of the neck showed enlarged lymph Node with poorly defined Nodal margins, classic of extracapsular Nodal spread, suggesting metastatic disease					Ultrasound of the thyroid/FNA	Ultrasound of the thyroid showed diffuse heterogeneous parenchyma with focal glandular enlargement presenting as hypoechoic Nodules varying in size in a background of hyper vascularized thyroid gland.Fine echogenic fibrous septa create a pseudo-lobulated appearance	Cytologic evaluation of the thyroid with ultrasound-guided fine needle aspiration from multiple sites revealed Normal thyrocytes		Yes	benign thyroid tissue in a background of Hashimoto’s thyroiditis (benign)	metastatic	Yes	Yes	Yes	positive	surgery+orthotopic thyroid surgery+Neck lymph node dissection	NO			Staged	NA	NA				Kola, E.	10.5455/medarh.2021.75.154-157	Case report	1	1	1	1	1	1
38	24	F	lateral neck	PTC	2cm x 2cm	TG			incidental finding of a right lateral neck mass	Normal (FT3 2.77 pg/ml ，1.71-3.71)	Normal (FT4 0.93 ng/dl ，0.7-1.48)	Normal (1.995 uIU/ml，0.35 – 4.94)	Decreased by <0.04 ng/ml (reference range 3.5 - 77)	A neck ultrasound /PET-CT/A cervical lymph Node excision biopsy	A neck ultrasound showed an enlarged right jugulodigastric level II lymph Node and a Normal-sized thyroid gland exhibiting mild parenchymal disease with No Nodules	PET-CT scan revealed an enlarged intensely FDG-avid right level III lymph Node measuring 1.7 cm which may be a primary or metastatic lesion	A cervical lymph Node excision biopsy was performed and histopathology showed metastatic papillary thyroid carciNoma			A neck ultrasound	a Normal-sized thyroid gland exhibiting mild parenchymal disease with No Nodules			Yes	(benign)chronic lymphocytic thyroiditis with all eight lymph Nodes negative for tumor (0/1 level III and 0/7 level VI)	Local	Yes	Yes	Yes	negative	surgery+orthotopic thyroid surgery+neck lymph node dissection+RAI	Yes	30mCi		Staged	NA	No				Lee, A. K.	10.15605/jafes.037.01.18	Case report	1	1	1	1	1	3
39	53	F	Oropharynx	PTC		TTF-1			foreign body sensation at the back of the throat	Normal	Normal	Normal	The concentration decreased from 15 µg/L before radioactive iodine therapy (RAI) to 9 µg/L.	A contrast-enhanced computed tomography (CT)	A contrast-enhanced computed tomography (CT) of the neck showed a right supraglottic enhancing mass within the pyriform fossa measuring 2 x1.8 x 2.2 cm					A contrast-enhanced computed tomography (CT)/UltrasoNography (USG) of the neck	Two small thyroid Nodules were found on the right (0.2 x 1.0 cm) and left (1.3 x 1.3 cm)	UltrasoNography (USG) of the neck was done and reported benign-looking right ACRTIRADS 1 (0.5 x 0.8 x 1.0 cm) and left ACRTIRADS 2 (0.4 x 0.5 x 0.6 cm) Nodules with Normal-appearing sub-centimeter cervical lymph Nodes.		Yes	(PTC)small multifocal classical PTC foci involving both lobes	Local	Yes	No	No	positive	surgery	NO	150 mCi			9	Yes	Right neck lymph Node			Lee, C. H.	10.22038/ijorl.2023.73099.3471	Case report	1	1	1	1	1	1
40	50	F	midline neck	PTC					a painless and elastic mass in the midline of neck，moving up and down with swallowing in the region of hyoid bone.	Normal	Normal	Normal		A thyroid I-131 scan/Neck ultrasoNography	A thyroid I-131 scan revealed heterogeNous and multiNodular goitre, with ectopic I-131 uptake in the subhyoid area.	Neck ultrasoNography showed a bilateral fine multiNodular goitre, and a 1.66 x 1.64 x1.58 cm solid, hypoechoic, heterogeNous tissue just below the hyoid bone.				A thyroid I-131 scan/Neck ultrasoNography	heterogeNous and multiNodular goitre	a bilateral fine multiNodular goitre, and a 1.66 x 1.64 x1.58 cm solid, hypoechoic		Yes	adeNomatous goitre (benign)	Local	Yes	Yes	No		surgery+orthotopic thyroid surgery+RAI	Yes	30 mCi		Concurrent	NA	NA				Lee, H. Y.	Thyroid papillary carciNoma in subhyoid ectopic thyroid tissue	Case report	1	3	1	3	1	3
41	63	M	thyroglossal duct cyst	PTC					an anterior midline infiltrative mass in the neck, above the thyroid, that had appeared 4 months previously	Normal	Normal	Normal		CT	A CT scan showed a solid cystic mass located anterior to the thyroid cartilage with a Normal thyroid gland.					CT	with a Normal thyroid gland			Yes	Normal	Local	Yes	Yes	Yes	negative	surgery+orthotopic thyroid surgery+neck lymph node dissection+RAI	Yes			Concurrent	6	No				LiaNos, G.	Ectopic thyroid carciNoma. Case report	Case report	1	3	1	3	1	3
42	67	F	Substernal	PTC					odyNophagia and a sense of progressing swallowing obstruction	Normal	Normal	Normal		Doppler ultrasound/Chest radiograph/Enhanced computed tomography (CT) /The positron emission tomography-computed tomography (PET/CT)/biopsy; Laryngoscopy bronchoscopy	Doppler ultrasound on the neck revealed bilateral thyroid Nodules and a substantive bump at the entrance of the thorax	Chest radiograph showed a tracheal shift	Enhanced computed tomography (CT) scan of the neck Noted a large substantive mass below the right lower pole of the thyroid with calcification, and two lobes of the thyroid both had Nodules without any hint of lymph Nodes	indicated that the lump from the thoracic inlet area to upper mediastinum had high metabolism,and malignant neoplasm should be considered. Moreover, the tumor, along with surrounding invasion,caused the trachea to migratetothe left.	Core puncture biopsy and immuNohistochemical examination showed papillary thyroid carciNoma (PTC)./Laryngoscopy showed right vocal cord paralysis. The bronchoscopy and cytopathology of the brush fluid were Norma	Doppler ultrasound/Enhanced computed tomography (CT)	Doppler ultrasound on the neck revealed bilateral thyroid Nodules and a substantive bump at the entrance of the thorax	two lobes of the thyroid both had Nodules without any hint of lymph Nodes		Yes	Nodular goiter (benign)	Local	Yes	Yes	Yes	negative	surgery+orthotopic thyroid surgery+Neck lymph node dissection	NO			Concurrent	6	Yes	Tracheal relapse was observed after 6 months			Ma, Rui-Min	10.1186/s12957-016-0853-1	Case report	1	1	1	1	1	3
43	57	M	tongue	PTC	2cm				2-week history of hemoptysis and dysphagia	NA	descend FT4 0.79 ng/dL (0.8–1.5 ng/dL)	evaluated 63 uIU/mL (0.35–5.5 uIU/mL)		A 123iodine scan/contrast-enhanced computed tomography (CT)/ biopsy	A 123iodine scan revealed uptake confined to the posterior tongue	contrast-enhanced computed tomography (CT) scan demonstrated a 3*5 cm lingual mass and confirmed the absence of thyroid tissue in the anterior neck	A biopsy of the tongue mass revealed a low-grade papillary thyroid carciNoma			CT	A subsequent, contrast-enhanced computed tomography (CT) scan demonstrated a 3 3 5 cm lingual mass and confirmed the absence of thyroid tissue in the anterior neck			No		Local	No	No	No		RAI	Yes	111 mCi/200 mCi			24	Yes	2 years after initial diagNosis revealed an asymptomatic 1-cm mass protruding from the midline base of the tongue (Reccurrence after initial I131)			Massine, R. E.	10.1089/10507250152741055	Case report	1	1	1	1	1	3
44	46	F	branchial cleft cyst	PTC	2.0cm x 2.0cm	anti-thyroglobulin antibodies			a left lateral neck mass that had been growing slowly since 3 years before	NA	NA	NA		RoentgeNography (X线)	RoentgeNography revealed that the tumor showed cystic formation with water-like fluid					NA				Yes	adeNomatous goiter (benign)	metastatic	Yes	Yes	Yes	positive	surgery+orthotopic thyroid surgery+Neck lymph node dissection	NO			Concurrent	NA	NA				Matsumoto, K.	10.1046/j.1440-1827.1999.00894.x	Case report	1	3	1	1	1	3
45	31	M	branchial cleft cyst	PTC	4cm x 3cm				with an 8-month history of right-sided neck swelling.	Normal	Normal	Normal		UltrasoNography	UltrasoNography verified the presence of a cystic mass on the right side of the neck.					UltrasoNography of the thyroid and computed tomography (CT)	UltrasoNography of the thyroid and computed tomography (CT) of the neck, chest, and abdomen were negative.			Yes	Normal	metastatic	Yes	Yes	Yes	positive	surgery+orthotopic thyroid surgery+Neck lymph node dissection	NO			Staged	24	No				Mehmood, R. K.	A case of papillary carciNoma arising in ectopic thyroid tissue within a branchial cyst with neck Node metastasis	Case report	1	3	1	3	1	3
46	19	F	midline neck	PTC (Follicular subtype)					a fever and a painful midline neckmass. The pain had gradually increased over the previous 3 days	NA	Normal FT4 0.9 ng/dL (range 0.9-1.8)	elevated 6.87 MIU/mL (range0.35-5.50)	Normal，0.6 ng/mL	CT	CT scan of the neck revealed a 2*3cm solid midline submental neck mass adjacent and superior to the hyoid bone.					CT	There was No evidence of orthotopic thyroid gland.			No		Local	Yes	No	No		surgery+RAI	Yes	32.3 mCurie			24	No				Miller, R. S.	10.1016/j.otohns.2004.04.029	Case report	1	1	1	1	1	3
47	40	M	tongue	PTC					sNoring and voice changes for a few months	NA	Normal FT4 0.81 ng/dl	elevated (6.11 mU/ml)	459 ng/ml (pre-)	computed tomography (CT) /ultrasound/ laryngoscopic	CT scan showed a smooth round mass 4-cm in diameter with calcifications in the base of tongue，Several bilateral cervical lymph adeNopathy with calcification were also detected. No thyroid gland was found at Normal position	Multiple lymph Node metastases were suspected by ultrasound examination.	On laryngoscopic examination, a round mass with smooth surface was observed			CT	No thyroid gland was found at Normal position			No		metastatic	Yes	No	Yes	positive	surgery+neck lymph node dissection	NO				12	No				Mogi, C.	10.1016/j.anl.2018.04.003	Case report	1	1	1	1	1	1
48	35	M	branchial cleft cyst	PTC	2cm × 3cm				right neck swelling for 6 years，The swelling was gradually increasing in size but Not painful or causing difficulty in swallowing or pressure symptoms	Normal	Normal	Normal		Computed tomography (CT)	Computed tomography (CT) scan of the neck showed two enlarged necrotic cervical lymph Nodes in level 2 and 4a，The largest measured 2 cm × 1 cm in size in level 4a.					Computed tomography (CT)	Other neck structures including both lobes of the thyroid gland were Normal.			Yes	NA	metastatic	Yes	Yes	Yes		surgery+orthotopic thyroid surgery+Neck lymph node dissection	NO			Staged	lost to follow-up	NA				Mremi, A.	10.1177/2050313x231168555	Case report	1	1	1	1	1	1
49	34	M	midline neck	PTC	2cm x 3cm				with neck swelling for 6 months with No other significant symptoms	Normal	Normal	Normal		ultrasoNography (USG)/Contrast enhanced computed tomography (CECT) neck and thorax/biopsy	neck which revealed a solid midline mass in the neck which was separate from the thyroid gland along with multiple bilateral (B/L) neck Nodes.	which showed Normal thyroid tissue with a heterogeneously enhancing subhyoidal mass of size 2×1 cm with multiple B/L levels II, III, IV lymph Nodes and No mediastinal Nodes/lung metastasis.	After multiple discussions, a plan for USG-­guided fine-­needle aspiration biopsy from the lymph Node as well as subhyoidal mass was made and it showed features of PTC.			ultrasoNography (USG)/Contrast enhanced computed tomography (CECT) neck and thorax	revealed a solid midline mass in the neck which was separate from the thyroid gland along with multiple bilateral (B/L) neck Nodes	which showed Normal thyroid tissue with a heter enhancing subhyoidal mass of size 2×1 cm with multiple B/L levels II, III, IV lymph Nodes and No mediastinal Nodes/lung metastasis		Yes	Normal	metastatic	Yes	Yes	Yes	positive	surgery+orthotopic thyroid surgery+neck lymph node dissection+RAI	Yes			Concurrent	6	No				Nambiar, G.	10.1136/bcr-2020-239738	Case report	1	1	1	1	1	1
50	79	M	Hepatic hilar region	FTC		CK7、 TG、PAX-8、TTF-1	CK20、CDX2、CEA、Arginase-1、NKX3.1		with abdominal pain and symptomatic anaemia.	NA	NA	NA		A computed tomography (CT) /CT scans of his neck, chest and abdomen/biopsy/ I131	A computed tomography (CT) scan of his abdomen revealed a large right hepatic and periportal mass	Staging CT scans of his neck, chest and abdomen revealed widespread metastatic disease including osseous metastases to his left scapula, sixth rib, right iliac crest and T5 and T11 vertebral bodies in addition to his kNown hepatic metastasis and port hepatis mass.	He underwent an ultrasound-guided liver biopsy, which conﬁrmed the diagNosis of poorly differentiated follicular thyroid cancer	Post-operatively he had a whole body I131 uptake scan where there was No uptake from any of the PET-avid metastases. Furthermore, there was No thyroid remnant uptake anywhere else in the body		ultrasound of his thyroid	An ultrasound of his thyroid only revealed scattered sub-centimetre, low soNographic suspicion Nodules.			Yes	benign	metastatic	No	Yes	No		Orthotopic thyroid surgery	NO		Lenvatinib	Staged	3			Yes	metastatic disease	O'DoNohue, Peter	10.1111/ans.17515	Case report	1	1	1	1	1	3
51	36	F	Mediastinal	PTC					Thyroglobulin and thyroglobulin antibody increased abNormally after total thyroidectomy.a total thyroidectomy I-131 WBS showed at 48 hours a mediastinum mass of 5.3 cm in the largest diameter with intensive radioiodine uptake and multiple foci of pathologic uptake in the upper thorax	NA	NA	Normal 1.7 mIU/L	288g/L (n.v.＜0.1 ␮g/L in thyroid cancer–free disease),	I-131 WBS	The postsurgery I-131 WBS showed at 48 hours a mediastinum mass of 5.3 cm in the largest diameter with intensive radioiodine uptake and multiple foci of pathologic uptake in the upper thorax. The diagNosis was ectopic thyroid tissue,					FNA	The fine needle aspiration biopsy revealed in the cytology report a high cellularity of lymphatic cells and modified thyroid follicular cells with an atypical nucleus. The diagNosis was suspicious thyroid carciNoma associated with Hashimoto thyroiditis.			Yes	(PTC)a papillary microcarciNoma of 2 mm and lymphatic thyroiditis	metastatic	Yes	Yes	Yes	positive	surgery+orthotopic thyroid surgery+neck lymph node dissection+RAI	Yes	3.7 GBq		Staged	NA	NA				Piciu, Doina	10.1097/RLU.0b013e318238f334	Case report	1	1	1	1	1	3
52	50	F	Intrapulmonary	PTC		CK19、TG、TTF-1			Nonspecific abdominal pain	Normal	Normal	Normal	Normal	CT/PET-CT	On CT, two solid Nodules were incidentally detected; one in each lung.On chest enhanced CT, both Nodules were markedly enhanced (The attenuation values (Nonenhanced and enhanced, respectively) of the right pulmonary Nodule were 35 HU and 105 HU, and the attenuation values of the left pulmonary Nodule were 27 HU and 53 HU ; the values for the ectopic thyroid tissue ranged from 83 HU to 183HU.)	The left lung Nodule was hypermetabolic, and we did Not detect other abNormal FDG uptake				thyroid ultrasoNography/PET-CT	thyroid ultrasoNography was performed, and three thyroid Nodules (ranging in size from 8mm to 10mm)were detected and involved both thyroid lobes.The soNographic characteristics of the thyroid Nodules were consistent with thyroid cancer, namely solid composition,hypoechogenicity, microcalcifications, and irregular margins	No other abNormal 18F-FDG uptake was Noted, including in the contralateral pulmonary Nodule and in both lobes of the thyroid gland		Yes	benign	Local	Yes	Yes	Yes	negative	surgery+orthotopic thyroid surgery+Neck lymph node dissection	NO			Staged	48	No				Qi, Y.	10.1177/03000605221121968	Case report	1	3	1	1	1	3
53	62	F	Mediastinal	PTC					a palpable pulsating tumor in the sternum	NA	NA	NA		The chest x-ray /The angiogram/iodine	The chest x-ray film showed a weak soft tissue expansion behind the sternum	The angiogram revealed a vascular tumor behind the sternum with vascular supply from both internal thoracic arteries	The postoperative scintiscan with radiolabeled iodine demonstrated miNor accumulation of activity in the lower part of the mediastinum, but Not in the neck.			ultrasoNography /iodine	Preoperative ultrasoNography did Not demonstrate any thyroid disease	The postoperative scintiscan with radiolabeled iodine demonstrated miNor accumulation of activity in the lower part of the mediastinum, but Not in the neck.		Yes	(benign)did Not demonstrate any neoplastic signs.	Local	Yes	Yes	No		surgery+orthotopic thyroid surgery	NO			Staged	NA	NA				Sand, J.	10.1016/S0022-5223 (96)70072-7	Case report	1	1	1	1	1	3
54	31	F	midline neck	PTC (Follicular subtype)					with a painless cervical neck mass	NA	NA	NA		Cervical ultrasoNography/Magnetic resonance imaging (MRI)	Cervical ultrasoNography showed a20 *25 *50 mm solid-cystic midline submental neck mass adjacent and inferior to the hyoid bone.	Magnetic resonance imaging of the neck revealed a 35* 17 * 23 mm solid-cystic midline submental mass located inferior to the hyoid bone between the thyroid cartilage and strap muscles, without any cervical lymphadeNopathy				Cervical ultrasoNography	mone level was brought to Normal using levothyroxine sodium. Cervical ultrasoNography showed a20 * 25 *50 mm solid-cystic midline submental neck mass adjacent and inferior to the hyoid bone. The orthotopic thyroid gland was Not determined.			No		Local	Yes	No	No		surgery	NO				NA	NA				Sevinç, A. I.	10.1016/j.amjsurg.2009.06.032	Case report	1	1	1	1	1	3
55	39	F	Mediastinal	PTC		TTF-1			left hemi thorax pain for two months	NA	NA	NA		X Ray/HRCT/Bronchoscopic	a mediastinal mass was Noted on a chest X Ray (CXR)	Thoracic High Resolution CT (HRCT) revealed an 8cm lobulated mass with centralhypo density extending from right side of the aortic pouch (adjacent to SVC) to the middle lobe of the right lung suggesting a malignant mass of thymic origin	Bronchoscopic evaluation showed an external compression due to the mediastinal tumor at the orifice of the right upper lobe with No endobronchial lesion, and cytology of bronchial fluid was negative for malignancy			UltrasoNographic examination	UltrasoNographic examination showed a Normal sized thyroid (Right lobe: 38×13×11 mm with 3 cc volume, Left lobe:38×13×12 mm with 3.3 cc volume, and Normal isthmus): with a 2.5 mm colloid cyst in the right lobe			Yes	Normal	Local	Yes	Yes	No		surgery+orthotopic thyroid surgery	NO			Staged	NA	NA				Shafiee, S.	10.7508/aojnmb.2013.01.009	Case report	1	1	1	1	1	1
56	45	F	Mediastinal	PTC (Follicular subtype)					with a two month history of cough and dyspnea	Normal	Normal (T4 10.5 μ gm/dL)	Normal (0.57 μ IU/mL)	508 ng/mL (pre-)	X ray/Computed tomography (CT)/Technetium (Tc)-99m / biopsy	A chest X ray revealed a large well defined opacity in the right paracardiac region	Computed tomography (CT) scan revealed a mass lesion, anterolateral to the superior vena cava and lateral to the right atrium in the mediastinum	Technetium (Tc)-99m thyroid scan revealed Non homogeneous tracer uptake by both the lobes of thyroid with significant mediastinal uptake, which was discontinuous from the thyroid uptake.	A CT guided core biopsy of mediastinal mass showed scanty follicles containing colloid material		FNAC/Technetium (Tc)-99m	Fine needle aspiration cytology (FNAC) of the thyroid gland in the neck showed follicular cells and a single group of atypical cells.	Technetium (Tc)-99m thyroid scan revealed Non homogeneous tracer uptake by both the lobes of thyroid with significant mediastinal uptake, which was discontinuous from the thyroid uptake. Laboratory tests showed Normal thyroid function		Yes	(benign)Nodular goiter of the thyroid gland，No malignancy	Local	Yes	Yes	No		surgery+orthotopic thyroid surgery	NO			Concurrent	14	No				Shah, B. C.	Ectopic thyroid cancer	Case report	1	3	1	3	1	3
57	42	M	branchial cleft cyst	PTC	8cm x 5cm	TG			with a four-week history of a painless right-sided neck swelling	NA	NA	NA		UltrasoNography	UltrasoNography confirmed the presence of a well-defined cystic lesion distinct from the right lobe of the thyroid gland.					ultrasoNography, isotope and computed tomography (CT)	No overt pathology within the thyroid gland.			Yes	benign	Local	Yes	Yes	No		surgery+orthotopic thyroid surgery	NO			Staged	60	No				Sidhu, S.	10.1258/0022215001906598	Case report	1	3	1	1	1	3
58	28	F	tongue	PTC	4 cm x 3 cm				difficulty in breathing and voice change for about 5 years	NA	NA	NA		Indirect laryngoscopy/Radio-isotope studies (I131)	Indirect laryngoscopy showed the presence of a smooth, reddish mass on the posterior third of the tongue	Radio-isotope studies: the greatest amount of thyroid tissue is over the tongue which takes more 1131 than the thyroid tissue in the neck.				X-ray	X-ray of neck—Normal appearance, No soft-tissue growth encroaching on air translucency of pharynx, larynx or trachea.			Yes	NA	Local	Yes	No	No		surgery	NO				NA	NA				Singh, H. B.	10.1017/S0022215100087788	Case report	1	1	1	1	1	3
59	53	M	lateral neck	PTC	10×10 cm	CK7、TTF-1、PCK			with a massive neck swelling in the left lateral	Normal	Normal	Normal		UltrasoNography of the neck/CT/iodine uptake /FNAC/X-­ray	UltrasoNography of the neck showed a large hetero- geneous, vascularised and lobulated mass lesion on the left lateral aspect of the neck that had both solid and necrotic components along with enlarged level II cervical lymph Nodes.	The CT scan of the neck showed a well-­defined,heterogeneously enhancing lobulated lesion in the left infraparotid region measuring 8.6×9.8×9.5 cm	iodine uptake scan was performed, which did Not reveal tumour in the thyroid	The fine needle aspiration cytology (FNAC) from the neck mass yielded brown-­coloured fluid. Cytological features were suggestive of metastatic papillary carciNoma.	The chest X-­ray was unremarkable.	UltrasoNography of the neck/CT/iodine uptake	The thyroid gland appeared Normal	The thyroid gland appeared Normal without any localised lesion.	iodine uptake scan was performed, which did Not reveal tumour in the thyroid.	Yes	benign	Local	Yes	Yes	Yes	negative	surgery+orthotopic thyroid surgery+neck lymph node dissection+RAI	Yes			Concurrent	12	No				Singh, V.	10.1136/bcr-2020-241451	Case report	1	1	1	1	1	1
60	63	F	tongue	FTC		TG、TTF-1			swelling at the base of her tongue，there was a gradual increase in the size of the swelling and the woman experienced dysphagia when eating and drinking.	NA	Normal (FT4 14.4 pmol/L, Normal range 10.3–24.4)	Normal (1.9 mU/L, Normal range 0.4–4.0)	1440 ng/mL	oropharingoscopy/A contrast-enhanced computed tomography (CT) /99m-Tc	underwent oropharingoscopy, which revealed a walnut-size lesion resembling a fibroangioma at the base of the tongue	A contrast-enhanced computed tomography (CT) scan showed a mass extending to the posterior 2/3 of the tongue and displaying intense contrastografic enhancement in both the arterial and the veNous phases	Post-operative 99m-Tc scintiscan showed speciﬁc and intense radioisotope uptake in two delineated areas in the inferior half of the tongue, with No uptake in the anterior region of the neck			US/99m-Tc	Post-operative neck ultrasoNography (US) did Not detect orthotopic thyroid tissue,	99m-Tc scintiscan showed with No uptake in the anterior region of the neck		No		Local	Yes	No	No		surgery	NO	a radiometabolic treatment with 3.7 GBq of 131I,			7	Yes	In March 2009,underwent partial suprahyoid glossectomy of a massive (43*33*8 mm) lingual lesion.The ﬁnal diagNosis was of inﬁltrating follicular carciNoma in lingual thyroid (pT3NxMx).One month later after the second operation US revealed multiple cervical lymph Nodes at levels II, III, and V.			Sturniolo, G.	10.1007/s12020-015-0593-y	Case report	1	1	1	1	1	1
61	32	F	lateral neck	FTC	1cm x 2cm				with a gradually enlarging mass in the left side of her neck	NA	slightly decreased (T4 3.9L/UG/DL; Normal: 4.5–12L/UG/DL)	slightly elevated (6 IU/ml; Normal: 0.2–5.0 IU/ml)		NA (On examination)	On examination, this discrete mass measured 1*3*2 cm in diameter and was located within the soft tissue of the neck, 1 cm lateral and superior to the left lobe ofthe thyroid.The thyroid gland was Normal with No masses					NA (On examination)	On examination, this discrete mass measured 1*3*2 cm in diameter and was located within the soft tissue of the neck, 1 cm lateral and superior to the left lobe ofthe thyroid.The thyroid gland was Normal with No masses			Yes	benign	Local	Yes	Yes	No		surgery+orthotopic thyroid surgery	NO			Concurrent	NA	NA				Subramony, C.	10.1002/ (sici)1097-0339 (199701)16:1<39::aid-dc9>3.0.co; 2-q	Case report	1	3	1	1	1	3
62	66	F	midline neck	PTC					anterior neck discomfort that had lasted 1 month	NA	Normal (FT4 1.18ng/dl)	elevated (4.78µIU/ml)	slightly elevated (62.9ng/ml) pre，35.1ng/ml post	UltrasoNography (US)/Computed tomography	UltrasoNography (US) revealed a solid subcutaneous mass (18.5mm×18.1mm×16.5mm) in front of the thyroid cartilage	Computed tomography showed a uniformly enhanced mass with a clear border in front of the thyroid cartilage. The dorsal part of the mass showed a high density equal to that of thyroid tissue				UltrasoNography (US)/CT	a Normally positioned thyroid gland，The thyroid gland had scattered minute cystic lesions, but No solid mass.	Computed tomography with 5-mm slice thickness shows the tumor and the orthotopic thyroid gland. The right picture is taken at 4 slices below left picture. A uniformly enhanced mass with a clear border is seen on the thyroid cartilage, and an area with high density equal to that of thyroid tissue is seen on the dorsal surface of the mass. The mass is Not continuous with the orthotopic thyroid glan…		Yes	NA (US：minute cystic lesions, but No solid mass)	Local	Yes	No	No		surgery	NO				NA	NA				Tachibana, T.	10.18926/amo/49258	Case report	1	1	1	1	1	3
63	37	F	tongue	OCA	4cm x 4cm	TG、TTF-1			with a swelling in the oropharynx, dysphagia and change in the quality of voice over the previous 5 months.Swelling was painless and progressive in nature	NA	NA	NA		A CT/Tc-99m (pertechnetate) thyroid scan	A CT scan of the neck showed 4.27 x 3.79 x 4.46 cm lobulated, heterogeneously enhancing lesion in the base of tongue and absent thyroid gland in the neck	These features were suggestive of lingual thyroid and was confirmed by Tc-99m (pertechnetate) thyroid scan				CT	absent thyroid gland in the neck (			No		Local	Yes	No	No		surgery+RAI	Yes	135 mCi			20	No				Thakur, J. S.	10.1159/000490854	Case report	1	1	1	1	1	3
64	16	F	Nasopharynx	PTC		CK、TG、TTF-1	p63		persistent nasal obstruction of 7 years duration	NA	NA	NA		Nasal endoscopic/CT	Nasal endoscopic examination found oval mass with pedicle located in the nasopharyngeal posterior wall across hypertrophic adeNoid. The tumor was smooth, enveloped with a clear demarcation	A CT scan showed a solid cystic mass located in the nasopharynx (Figure 1). The thyroid gland was Normal and No cervical lymphadeNopathy was Noted.								Yes	NA	Local	Yes	No	No		surgery	NO				6	No				Tian, L.	10.1186/1746-160x-10-40	Case report	1	1	1	1	1	3
65	47	F	Intralaryngeal	PTC					progressive hoarseness and stridor	NA	NA	NA		Multi Detector Computed Tomographic (MDCT)/FNAC	Multi Detector Computed Tomographic (MDCT)scan revealed a mass in the supraglottic area in conti­nuity with a cystic lesion with calcification in the paraglottic space mimicking a right transglottic cancer	the needle aspirate (FNAC) of which and endoscopic punch biopsy from the undersurface of the right vocal cord were inconclusive.				NA				Yes	lymphocytic thyroiditis (benign)	Local	Yes	Yes	No		surgery+orthotopic thyroid surgery	NO			Staged	78	No				Varghese, B. T.	10.1016/j.oraloncology.2022.105935	Case report	1	1	1	1	1	1
66	68	F	mediastinal	PTC		TG、 TTF-1			a growing mass in the right distal clavicular lesion	NA	NA	NA		MR /18F-FDG PET-CT/PostsurgeryCT and US /FNA/131-iodine	An MR of the shoulder region was performed revealing a 5.5 cm soft tissue mass arising from the anterior margin ofthe right distal clavicle.	it showed a hypermetabolic lesion in the distal right clavicle with evidence of osseous destruction and enlarged retro- and infraclavicular lymph Nodes [SUV max:12.5 g/mL].There was also an FDG avid mediastinal mass displacing the trachea and esophagus [SUV max: 7.9 g/mL].	PostsurgeryCT scan showed a hypodense, solid, infrahyoidmass extending to the superior mediastinum with surrounding adeNopathy./Neck soNogram and CT scan of the neck and superior mediastinum with IV contrast performed afterwards showed multiple abNormal lymph Nodes in the thyroid bed and neck arguing in favor of recurrent or metastatic disease	A fine needle aspiration of the mass was performed; histology showed papillary thyroid carciNoma	131-iodine ，It revealed abNormal tracer uptake in the region of the thyroid bed and upper mediastinum.	18F-FDG PET-CT	The thyroid gland was small and atrophic			Yes	negative for malignancy (benign)	metastatic	Yes	Yes	Yes	positive	surgery+orthotopic thyroid surgery+neck lymph node dissection+RAI+radiotherapy	Yes	142.1 mCi /172.1 mCi	radiotherapy/tyrosine kinase inhibitor therapy	Staged		Yes	widely metastatic (neck lymph Nodes, axillary Nodes, pulmonary Nodes and a large mass in the right shoulder area)Pulmonary Nodule			Vázquez, O. R.	10.1155/2018/8956712	Case report	1	1	1	1	1	1
67	41	F	tongue	PTC					dysphagia	Normal	Normal	Normal		Flexible fiberoptic	Flexible fiberoptic laryngoscopy demonstrated a posterior tongue mass					An ultrasound	An ultrasound of the neck did Not find any other thyroid tissue present			No		Local	Yes	No	No		surgery+RAI	Yes	125 mc			72	No				Vincent, A.	10.1016/j.amjoto.2019.02.013	Case report	1	1	1	1	1	1
68	42	M	midline neck	PTC					with a slowly growing right neck mass for 3 months	Normal	Normal	Normal		Neck computed tomography /Nasopharyngoscopy	Neck computed tomography showed a submental 1.6cm round, well-enhanced mass and bilateral neck levels III to IV multiple neck masses	Nasopharyngoscopy revealed negative findings				Thyroid soNography/FNAC	bilateral small hypoechoic Nodules were observed	He had a history of goiter with regular follow-up at aNother hospital for 4 years, including negative findings of soNoguided fine needle aspiration several times		Yes	benign	metastatic	Yes	Yes	Yes	positive	surgery+orthotopic thyroid surgery+neck lymph node dissection+RAI	Yes	100 mCi		Concurrent	27.5	No (26 months after 1 course of I-131 ablation therapy.)				Wang, Y. J.	10.1016/S1726-4901 (10)70046-0	Case report	1	1	1	1	1	3
69	74	F	thyroglossal duct cyst	PTC		CK19 、CK7、 TG、 TTF-1、Cam5.2、MIB-1 labeling index and p53 positivity were Noted in approximately 1% of the proliferating carciNoma cells	CK20、CA 19 -9、34 β E12、Napsin A		a 3-year history of a gradually enlarging painless Nodule in the right submental lateral region of the neck	Normal	Normal	Normal	Normal (pre)	A coronal view of the neck CT/ MRI/CT	A coronal view of the neck CT scan revealed a well-demarcated cyst, measuring approximately 3 cm × 3 cm in the right lateral region of the neck nearby the hyoid bone, but without any remarkable change in the thyroid gland	The encysted fluid content generated a strong (white) signal intensity on T1-weighted MRI	CT scans of the head, neck, chest, and abdomen disclosed No definite evidence of primary lesions or metastases in the lymph Nodes or other organs, including thyroid or lung.			needle aspiration cytology and PET/CT	the thyroid gland also showed No definite evidence of malignancy as examined by multiple and repeated fine needle aspiration cytology and positron emission tomography (PET) after the operation.	the thyroid gland had No remarkable change.		Yes	benign	Local	Yes	No	No		surgery	NO				7	No				Yamada, Sohsuke	10.1016/j.prp.2013.06.020	Case report	1	1	1	1	1	1
70	41	F	thyroglossal duct cyst and lingual	PTC (Follicular subtype)					a small midline neck mass.she recently began to feel a globus sensation with occasional dysphagia	NA	Normal 11.1 (free T4)	Normal 3.89	<1 (pre); negative (post).	thyroid ultrasound/CT/ultrasound	thyroid ultrasound, which showed a 19×6×7mm left thyroid lobe and 19 × 6 × 5mm right thyroid lobe along with a prominent 34 × 26 × 37mm midline neck mass.	The CT scan showed a 26 × 28mm mass in the tongue base with hypodense Nodules up to 7mm in diameter	An intrainstitutional ultrasound showed a 2.0 × 1.6 × 1.4 cm tongue base mass with microcalcifications and internal vascularity			thyroid ultrasound/CT	thyroid ultrasound, which showed a 19×6×7mm left thyroid lobe and 19 × 6 × 5mm right thyroid lobe along with a prominent 34 × 26 × 37mm midline neck mass.	Sagittal CT neck revealing a lingual thyroid without a thyroid in its native position.		No		Local	Yes	No	No		surgery	NO				6	No				Yoo, T.	10.1155/2016/3975924	Case report	1	1	1	1	1	1
71	49	M	Mediastinal	PTC		anti-thyroglobulin antibodies、TG			asymptomatic	NA	NA	NA		A chest radiograph/CT/A radioisotope scintigram with 67Ga-citrat/ Bronchoscopic examination /FNA	A chest radiograph revealed a right paratracheal mass extending to the upper field of the lung, with the trachea being shifted to the left	Chest computed tomography (CT) showed a 65 × 55mm round mass adjacent to the spinal column, esophagus, trachea, and superior vena cava. Using contrast medium, a small Nodule in the round mass was enhanced on chest CT	A radioisotope scintigram with 67Ga-citrate detected No significant abNormality	Bronchoscopic examination indicated narrowing of the trachea caused by compression from directly behind.	A transtracheal fine-needle aspiration biopsy was then performed	a cervical ultrasound	a cervical ultrasound examination detected No tumor in the thyroid grand.			Yes	NA	Local	Yes	No	No		surgery	NO				14	No				YoshiNo, M.	10.1007/s11748-006-0055-9	Case report	1	1	1	1	1	3
72	17	F	midline neck	PTC					with a submental mass in the anterior midline and mild dysphagia	Normal	Normal	Normal		surgery/ultrasound /A 123I scan	A firm tumor of 2.5cm in diameter was found during the thyrogossal duct cyst surgery, which was well separated from surrounding tissue.	The ultrasound bureau can show a low echogenic Nodule 1 cm in diameter at the base of the tongue.	A 123I scan after the second surgery revealed an uptake in the right lateral cervical region, which was interpreted as a possible lymphatic metastasis or residual of ectopic thyroid tissue			99mTc pertechnetium scan/I123	There was No evidence of thyroid tissue in the 99mTc pertechnetium scan	I123 Scanning did Not detect 1231 iodine uptake at the typical location		No		Local	Yes	No	No		surgery+RAI	Yes				NA	NA				Zink, A.	10.1159/000181879	Case report	1	1	1	1	1	3
73	15	F	lateral neck	PTC		TG 、PAX-8、 TTF-1		BRAF mutation was ruled out	with a Nonpainful palpable lateral neck swelling, firstly Noticed a year earlier	Normal	Normal	Normal		Cervical ultrasound	Cervical ultrasound was performed showing a clearly distinguishable atypical lesion of 1.3x2x2cm positioned ventrally of the sterNocleidomastoid muscle with several calcifications, a cystic component and slightly enhanced vascular flow					thyroid ultrasound/A cervical magnetic resonance imaging (MRI)	thyroid ultrasound was repeated and there was a suspicion of a four-millimeter Node in the left thyroid lobe with benign appearance	A cervical magnetic resonance imaging (MRI) scan could neither reveal a primary thyroid tumor or lymphatic metastases, Nor a connection of the thyroid with the area of the previously resected PTC		Yes	benign	Local	Yes	Yes	No		surgery+orthotopic thyroid surgery+RAI	Yes	3667 MBq		Staged	NA	NA				Kremer, M. E. B.	10.4274/jcrpe.galeNos.2023.2023-4-6	Case report	1	1	1	1	1	1
74	32	M	lateral neck	PTC	3cm x 3cm	TTF-1			with a 2-year history of a painless right-sided neck mass	NA	NA	NA		Computed tomography (CT)	Computed tomography (CT) scan neck region revealed a well-defined 3.0 x 2.2 x 2.0 cm uniloculated lesion located anteroinferior to the right submandibular gland with imperceptible wall，An 8 mm enhancing Nodule was Noted within the lesion at its inferior pole.Subcentimeter submental and bilateral submandibular lymph Nodes are present. Bilateral enlarged cervical lymph Nodes about 1 cm size at leve…					Computed tomography (CT)	The thyroid is Normal in appearance with No focal lesion seen			Yes	Normal	metastatic	Yes	No	No		surgery	NO				NA	NA				Rahmat, F.	10.1155/2018/5198297	Case report	1	1	1	1	1	1
75	20	M	branchial cleft cyst	PTC	6cm				with a history of painless right-sided neck swelling.	Normal	Normal	Normal		contrast-enhanced CT	contrast-enhanced CT scan of theneckthatshowedacystic lesion in the lateral neckwithout cervical lymphadeNopathy consistent with a branchial cyst					US	Anultrasound of the neck was obtained to better evaluate the thyroid which was Normal.			Yes	did Not detect carciNoma (benign)	Local	Yes	Yes	Yes	negative	surgery+orthotopic thyroid surgery+Neck lymph node dissection	NO			Staged	NA	NA				Ruhl, D. S.	10.1155/2013/405342	Case report	1	1	1	1	1	1
76	69	F	midline neck	PTC (TCS)		CK19、 TG、 TTF-1 、HBME1 and BRAF V600E、Ki67 (6%)		V600E BRAF (600, C228T and TERT NRASWT)	a swelling at the left side of the neck	NA	NA	NA	<0.1micrograms/liter (mg/L) (reference: <1.0mg/L) post-	Ultrasound/iodine-131 scintigraphy	showed a 13mm pre-laryngeal lesion	showed a 13mm pre-laryngeal lesion				The soNographic/FNAC				Yes	(PTC) right thyroid follicular adeNoma; left follicular variant papillary thyroid cancer	Local	Yes	Yes	No	negative	surgery+orthotopic thyroid surgery+RAI	Yes	3,7 Giga-Becquerel/3,7 Giga-Becquerel		Staged	48	Yes	an 8*4mm subcutaneous lesion was Noted just ventral to the trachea via ultrasoNography of the anterior neck.Metastatic TCV-PTC was diagNosed	No		Stenman, Adam	10.1097/MD.0000000000024237	Case report	1	1	1	1	1	3
77	77	F	thyroglossal duct cyst	PTC (TCS)	8cm	TTF-1			a median neck swelling	Normal	Normal	Normal	27.550 ng/ml (Normal values: <10 ng/ml) pre-.<0.20 ng/ml (0.73-84.00 ng/ml)。	ultrasound neck	ultrasound neck evaluation showed a volumiNous anterior midline neck mass of about 7e8 cm with an inhomogeneous echostructure and an isoechoic solid component (largest diameter of about 3e4 cm).high intraNodular ﬂow by Doppler analysis was associated with an hypoechoic solid Nodule at the level of the thyroid isthmus of the thyroid gland with microcalciﬁcations inside					Doppler	hypoechoic solid Nodule at the level of the thyroid isthmus of the thyroid gland with microcalciﬁcations inside			Yes	(PTC)a follicular variant of papillary microcarciNoma ofthe left thyroid lobe and a peri-isthmic tall cell variant of papillary carciNoma	Local	Yes	Yes	No		surgery+orthotopic thyroid surgery+RAI	Yes	106 mCi		Concurrent	43	No				Gordini, L.	10.1016/j.amsu.2015.04.019	Case report	1	1	1	1	1	1
78	35	M	thyroglossal duct cyst	PTC					with a 1-month history of an enlarging midline neck mass	NA	NA	NA		CT	CT scan revealed a lytic lesion of the hyoid bone					CT	the thyroid gland was Normal			Yes	PTC	Local	Yes	Yes	No		surgery+orthotopic thyroid surgery+RAI	Yes	140.1 mCi		Concurrent	36	No				Klubo-Gwiezdzinska, J.	10.1210/jc.2011-0611	Case series	1	1	1	2	2	1
79	53	M	thyroglossal duct cyst	PTC	2cm				with an anterior neck mass present for 3 months	NA	NA	NA	Thyroglobulin levels were consistently detected at 4.4–7.1 ng/ml during TSH suppression and at 24.0–36.9 ng/ml after recombinant human TSH stimulation.	A CT	A CT scan showed a cystic-solid mass immediately anterior to the hyoid bone with calcifications					A CT	No abNormalities of the thyroid gland			Yes	PTC	Local	Yes	Yes	No	positive	surgery+orthotopic thyroid surgery+RAI	Yes	175.1 mCi		Concurrent	36	Yes	Cervical lymph Nodes			Klubo-Gwiezdzinska, J.	10.1210/jc.2011-0611		1	1	1	2	2	1
80	39	M	thyroglossal duct cyst	PTC	1cm				with a sore throat	NA	NA	NA		NA						physical exam	No thyroid abNormalities or cervical lymphadeNopathy were Noted on physical exam			Yes	NA	Local	Yes	No	No		surgery	NO				72	No				Klubo-Gwiezdzinska, J.	10.1210/jc.2011-0611		1	1	1	2	2	1
81	41	NA	Mediastinal	PTC					The patient was asymptomatic	NA	NA	NA		x-ray /barium shallow examination/ CT	with a mass in the upper/anterior mediastinum, incidentally found during routine chest x-ray examination	barium shallow examination (showing deviation of the esophagus to the left)	CT, which showed a mass (5.8 · 4.6 cm) in the upper anterior mediastinum, to the right of the midline,with smooth margins and with calcifications within.Heterogeneous enhancement of the mass after intraveNous administration of the contrast material was observed			thyroid included neck ultrasoNography/neck CT	thyroid included neck ultrasoNography (which showed calcifications in the right lobe and a Nodule diameter 4 8 mm in the right lobe)	neck CT (which showed diffuse calcifications within the thyroid parenchyma of the right lobe and in the isthmus of the thyroid gland) without evidence of cervical lymphadeNopathy.		Yes	(PTC)multifocal papillary thyroid cancer	metastatic	Yes	Yes	No		surgery+orthotopic thyroid surgery+RAI	Yes			Staged	NA	NA				Sakorafas, G. H.	Extensive and concurrent infiltration of an ectopic intrathoracic thyroid and thyroid gland by papillary thyroid cancer	Case report	1	3	1	3	1	3
82	50	M	the hyoid bone	PTC					with a large neck mass	Normal	Normal	Normal	less than 0.5 ng/mL	A computed tomography (CT)	A computed tomography (CT) scan was obtained and showed invasion and destruction of the mid‐portion of the hyoid bone by the neck mass.The mass was about 6 cm× 4 cm× 3 cm,centered above the midportion of the hyoid bone, with invasion to the deep base of tongue muscles, although No vallecula extension was Noticed					CT	CT scan, the thyroid gland was in Normal position			Yes	papillary thyroid cancer (PTC)	metastatic	Yes	Yes	No		surgery+orthotopic thyroid surgery+RAI	Yes	100 millicuries		Staged	18	No				Schultz, A.	10.1002/oto2.107	Case report	1	1	1	1	1	3
83	elderly	F	midline neck	PTC	1.0cm x 1.0cm				neck mass for 2 years	NA	NA	NA		US，Colour to exceed the neck neoplasm/CT	Colour to exceed the neck neoplasm: the center of the neck thyroglossal bone in front of the visible one low echo tubercle, size is about 12.0*9.4 *7.2 mm, inner echo owe all, blood is rich	In front of the hyoid bone, a small Nodular soft tissue density shadow with a clear boundary and a diameter of about 8 mm was seen, which was significantly enhanced compared with plain scan. No abNormal cervical lymph Node				CT、Ultrasound	Thyroid CT plain scan+enhanced: No obvious abNormality was found in thyroid.	2022-01 review found on the right side of thyroid Nodule. Ultrasound: ectopic thyroid surgery; Polar capsule under the right thyroid lobe one low echo Nodules, size is about2.2*1.9*2.4 mm, aspect ratio >1, internal echo owe, boundary owes clear		Yes	(PTC) (the thyroid pyramidal lobe) thyroid tissues stove follicular epithelial hyperplasia, combined with immuNohistochemical, conform to the tiny papillary carciNoma/Postoperative pathology: 1 (Right thyroid mass) small papillary carciNoma (0.2 cm in diameter). 2 (spondylolysis, left side) Not seen thyroid carciNoma. 3. Regional lymph Node metastasis (1/5)	Local	Yes	Yes	No	positive	surgery+orthotopic thyroid surgery	NO			Staged		Yes	2022-02 downward “Total thyroidectomy þ the lymph Node bilateral central VI area”. Postoperative pathology: 1 (Right thyroid mass) small papillary carciNoma (0.2 cm in diameter). 2 (spondylolysis, left side) Not seen thyroid carciNoma. 3. Regional lymph Node metastasis (1/5).			Song, G.	10.1016/j.asjsur.2023.09.148	Case report	1	1	1	1	1	1
84	75	F	branchial cleft cyst	PTC	10cm	CK19 、TG 、TTF-1 、galectin-3、Hector Battifora mesothelial epitope (Hector Battifora)			with a recurrent, right-sided neck cyst that had been aspirated 6 times over the previous 5 years	NA	NA	NA	undetectable	computed tomography	computed tomography imaging, the cyst had been characterised as being 10 × 8.2 × 6.6 cm and extending from the inferior aspect of the parotid gland to the thoracic inlet					NA				Yes	Normal	Local	Yes	Yes	Yes	negative	surgery+orthotopic thyroid surgery+neck lymph node dissection+RAI	Yes			Staged	48	No				Xu, J. J.	10.1017/s0022215113001205	Case report	1	1	1	1	1	3
85	61	F	thyroglossal duct cyst	PTC	3cm				a painless ovular submental swelling that appeared 21 years ago and gradually increased in volume over the years	NA	NA	NA		cervical ultrasound; FNA	cervical ultrasound revealed a hypoechogenic mass	which showed the presence of turbid yellowish liquid composed of squamous cells, histiocytes, foreign-body giant cells and lymphocytes.								NA		Local	Yes	No	No		surgery	NO				51	No				Aluffi, P.	10.1177/030089160308900221	Case series	1	1	1	2	2	1
86	36	F	thyroglossal duct cyst	PTC	3cm				an anterior midline neck mass that had increased in size during pregnancy，a subhyoid painless swelling with a diameter of 3 cm of taut-elastic consistency	NA	NA	NA		cervical ultrasound	cervical ultrasound documented the presence of a hypoechogenic mass					ultrasound of the thyroid	ultrasound of the thyroid had revealed two Nodular masses of 1.3 and 3 mm in the right lobe, which looked like goiter Nodules.			Yes	benign (a cystic colloid Nodule without any evidence of malignancy)	Local	Yes	Yes	No		surgery+orthotopic thyroid surgery	NO			Staged	18	No				Aluffi, P.	10.1177/030089160308900221		1	1	1	2	2	1
87	25	F	thyroglossal duct cyst	PTC					a midline mass	NA	NA	NA									A thyroid scan was Normal			Yes	NA	Local	Yes	No	No		surgery	NO				NA	NA				Chen, F.	10.1111/j.1445-2197.1993.tb00468.x	Case series	2	1	1	2	2	1
88	50	F	thyroglossal duct cyst	PTC					with an asymptomatic midline cervical mass	NA	NA	NA		Biopsies	Thyroglossal cyst excision biopsy					postoperative thyroid scan				Yes	NA	Local	Yes	Yes	No		surgery+orthotopic thyroid surgery+RAI	Yes			Staged	NA	NA				Chen, F.	10.1111/j.1445-2197.1993.tb00468.x		2	1	1	2	2	1
89	41	F	thyroglossal duct cyst	PTC					with an asymptomatic midline cervical mass overlying the thyroid cartilage	NA	NA	NA		NA						NA				NA	NA	Local	Yes	No	No		surgery	NO				NA	NA				Chen, F.	10.1111/j.1445-2197.1993.tb00468.x		2	1	1	2	2	1
90	39	M	thyroglossal duct cyst	PTC	3cm	CK、TG、cyclin D1、Ki-67 (<5%)			with a midline neck mass and progressive hoarseness	Normal	Normal	Normal	Normal	Flexible nasopharyngoscopy/Computed tomography	Flexible nasopharyngoscopy revealed a huge bulge at right false vocal cord with airway compromise	Computed tomography showed a 6-cm midline infrahyoid lobulated cystic mass containing calcification within the lesion and downward extension to right paraglottic space				Neck ultrasoNography /CT	Neck ultrasoNography including thyroid gland and bilateral neck lymph Node and aspiration cytology at neck level VI lymph Node	The thyroid gland had a homogeneous appearance and was Not attached to the lesion		Yes	NA	Local	Yes	No	No		surgery	NO				6	No				Huang, P. K.	10.1177/01455613211022077	Case report	1	1	1	1	1	1
91	38	M	thyroglossal duct cyst	PTC					with anterior neck swelling	NA	NA	NA		Ultrasound	Ultrasound examination of the neck revealed thyroglossal duct cyst									Yes	benign	Local	Yes	Yes	No		surgery+orthotopic thyroid surgery	NO			Concurrent	36	No				Iftikhar, H.	10.1055/s-0037-1606277	Case series	1	1	1	2	2	1
92	45	M	thyroglossal duct cyst	PTC					with swelling in the anterior neck that had been progressively increasing in size for the past 5 months	NA	NA	NA		Ultrasound /radiological examination	Ultrasound of the neck revealed thyroglossal duct cyst	undergoing bilateral selective neck dissection due to suspicious Nodes on radiological examination								Yes	benign	metastatic	Yes	Yes	Yes	positive	surgery+orthotopic thyroid surgery+neck lymph node dissection+RAI	Yes	100 mcg		Staged	72	No				Iftikhar, H.	10.1055/s-0037-1606277		1	1	1	2	2	1
93	25	F	thyroglossal duct cyst	PTC	3.0 cm × 3.0 cm	CK19、TTF-1 、galectin-3、HBME1、Ki-67 (5%)	CD56、p53		a tumor in her neck for 6 mouths，the tumor had gradually increased over the past 2 months, and she had a foreign body sensation in the pharynx	Normal	Normal	Normal	preoperatively Normal	Cervical ultrasound/Enhanced computed tomography (CT)	Cervical ultrasound showed a left-sided cystic-solid mass in the middle of the neck,~3.8 cm × 2.6 cm, with the solid part ~1.8 cm × 1.2 cm, with multiple point-like strong echoes visible inside	Enhanced computed tomography (CT) showed the cystic-solid structure located between the left hyoid bone and thyroid cartilage, with high-density Nodules locally, which were enhanced				Cervical ultrasound/CT	Thyroid echogenicity was Normal, and No obvious mass was seen.There were No obvious enlarged lymph Nodes on either side of the neck	There was No obvious abNormality in the thyroid and cervical lymph Nodes		Yes	NA	Local	Yes	No	No		surgery	NO				12	No				Li, C. F.	10.21037/gs-23-102	Case report	1	1	1	1	1	3
94	66	F	thyroglossal duct cyst	PTC	3.0cm x 1.7cm x 1.0cm				with a tumor mass in the submental region that she reported having for over 5 years. In the last six months, she observed its accelerated growth, accompanied by a globus sensation.	Normal	Normal	Normal	0.32 g/l	UltrasoNography	UltrasoNography conﬁrmed a welldifferentiated vascularised multilocular cyst in the midline of the neck, between hyoid bone and the superior edge of thyroid cartilage					UltrasoNography	The left lobe contained three calciﬁed Nodules <15 mm. FNAC of the thyroid was classiﬁed as Bethesda 3 (atypia of undetermined signiﬁcance)			Yes	Nodular colloid goitre (benign)	Local	Yes	Yes	No		surgery+orthotopic thyroid surgery	NO			Staged	NA	NA				Lukáš, J.	10.1016/j.ijscr.2019.11.011	Case series	1	1	1	2	2	1
95	50	F	lateral neck	CMTC	2.0cm x 2.0cm x 1.0cm	TTF-1			the tumor mass in the submental space, to the right of the midline growing progressively in the last 4 months, accompanied by a pressure sensation on the right side of the neck, especially during swallowing	Normal	Normal	Normal		UltrasoNography	UltrasoNography detected a solid, hypoechogenic and slightly vascularised 19 × 17 × 9 mm tumor and the cervical lymph Nodes were Not enlarged.					UltrasoNography	hyroid was of Normal size and the parenchyma contained several lesions of various types (both hyperechogenic and hypoechogenic; >10 mm)			Yes	(benign)colloid Nodular goitre with prevalence of hyperplastic macrofollicular Nodules without malignancy	Local	Yes	Yes	No		surgery+orthotopic thyroid surgery+RAI	Yes			Staged	60	No				Lukáš, J.	10.1016/j.ijscr.2019.11.011		1	1	1	2	2	1
96	43	F	thyroglossal duct cyst	PTC (Follicular subtype)	2cm x 2cm				had an intermittently palpable fullness in the upper anterior portion of her neck for several years	Normal	Normal	Normal		A thyroid scan using technetium pertechnetate (Tc-99m)	A thyroid scan using technetium pertechnetate was interpreted as showing uptake in the area of the palpable mass compatible with thyroid tissue in the tract of the thyroglossal duct.					A thyroid scan using technetium pertechnetate (Tc-99m)	The thyroid lobes appeared Normal.			Yes	benign	Local	Yes	Yes	No		surgery+orthotopic thyroid surgery	NO			Staged	12	No				McGuirt, W. F.	10.1002/hed.2890020511	Case report	1	1	1	1	1	1
97	21	F	thyroglossal duct cyst	PTC					About 6 months prior, the patient sought medical attention due to a growing painless soft swelling mass located in the anterior midline of her neck	Normal	Normal	Normal	8.2mg/L; 3.38mg/L (post-thyroid surgery).	An ultrasound	An ultrasound revealed a supralaryngeal cyst of 2cm in diameter cranial to the hyoid bone,including solid tissue within the cyst					The ultrasound	The ultrasound of the thyroid gland detected multiple thyroid cysts, without any indicators suspicious for malignancy			Yes	benign thyroid cells with minimal follicular hyperplasia (benign)	Local	Yes	Yes	No		surgery+orthotopic thyroid surgery+RAI	Yes			Staged	12	No				Roehlen, N.	10.1097/md.0000000000008921	Case report	1	1	1	1	1	3
98	8	M	thyroglossal duct cyst	PTC					with a midline cervical mass slightly inferior to the hyoid cartilage that was Noted to enlarge over a period of several months.	NA	NA	NA		A computed tomography	A computed tomography scan of his neck was Normal, but 2 small Nodular densities were Noted in the upper lobe of his right lung; these were later thought to be consistent with calcifed granulomas.					radionuclide thyroid scanning/131I	radionuclide thyroid scanning: the results were Normal.	Examination of the thyroid remnant showed No evidence of carciNoma. Postoperative 131I-scanning showed No evidence of disease.		Yes	benign	Local	Yes	Yes	No		surgery+orthotopic thyroid surgery	NO			Staged	36	No	lost to follow-up for more than 3 years，He was asymptomatic during that time			Rosoff, P. M.	10.1080/08880010050122861	Case report	1	1	1	1	1	3
99	37	M	thyroglossal duct cyst	PTC	5cm x 5cm				a slowly progressive neck mass located in the midline which appeared 4 years ago associated with severe dysphagia	Normal	Normal	Normal		UltrasoNography (US) /Computed-Tomography (CT)	UltrasoNography (US) showed a mixed tumor with cyst predominance of 90x79x50 mm	Computed-Tomography (CT) revealed a mixed inframentonian heterogeneous tumor associated with small, mostly peripheral calcifications.				UltrasoNography (US) /Computed-Tomography (CT)	a thyroid gland with colloid cysts of <1 cm	Normal thyroid gland without Nodes		Yes	Normal	Local	Yes	Yes	No		surgery+orthotopic thyroid surgery	NO			Staged	NA	NA				Saavedra-Leveau, J. L.	10.22038/ijorl.2021.46922.2565	Case report	1	1	1	1	1	1
100	older	F	thyroglossal duct cyst	M-NoS, (malignant-Not otherwise specifiedMalignant (Type ambiguity))	4.5cm x 4cm x 3.5cm	CK7、TTF-1	Syn		a sizeable submental mass gradually enlarging for∼2 years.had symptoms of dysphagia but denied odyNophagia, hoarseness or shortness of breath	NA	NA	NA		The ultrasound	The ultrasound showed a soft tissue mass (13.7 ml) with multiple small calcific densities at the submandibular level with thick septations separating the locules and arterial vascularity of the solid component					A neck ultrasound	A neck ultrasound demonstrated a bilateral thyroid enlarged (right lobe 5×3×1.5, left lobe 4.5×2×1.2 cm). There were also enlarged cervical lymph Nodes in levels III (right) and IV (left)			Yes	No malignancy (benign)	Local	Yes	Yes	Yes	negative	surgery+orthotopic thyroid surgery+Neck lymph node dissection	NO			Staged	NA	NA				Solis-PazmiNo, P.	10.1093/jscr/rjad448	Case report	1	1	1	1	1	1
101	95	F	Mediastinal	ATC		TG、EMA、p53、cytokeratin AE1/AE3			progressive dysphagia	NA	NA	NA		CT	CT studies of the chest and neck revealed a large mediastinal mass, with tracheal, bronchus, oesophagus and superior vena cava compression (with a stricture that appeared to be 8mm in diameter).					Examination of the thyroid/ histological examination	Examination of the thyroid found it to be impalpable with No goitre or Nodule detected.	Upon complete histological examination of the thyroid gland No changes or diagNostic evidence of malignancy were detected.		Yes	Normal	Local	No	No	No		surgery	NO				11 days			Yes	respiratory failure	Camargos, E. F.	10.1136/bcr.03.2010.2823	Case report	1	1	1	1	1	1
102	90	M	Mediastinal	ATC		TG、PAX-8、TTF-1、CD68、BRAF V600E、cytokeratin AE1/AE3、SATB2		BRAF V600E	multiple raised skin lesions of up to 10 cm on his chest and weight loss amounting to 30 pounds	NA	NA	NA		CT/PET/CT	Computed tomography of the chest identiﬁed a large expansile soft tissue mass believed to arise from the sternal manubrium and the upper to mid-sternal body. The mass measured 12 cm in length, had a cross-sectional diameter of 11 cm, and inﬁltrated adjacent soft tissue structures and anterior mediastinal fat	PET/CT of the whole body was performed to show how the neoplasm had grown to 15.2 cm (12 cm in the previous CT scan one month earlier. Cervical and axillary lymphadeNopathy was also observed.				roentgeNogram /CT	Given the possibility of the role of the thyroid in the differential diagNosis, a review of the roentgeNogram was performed, which showed the absence of an atrophic gland	CT of the chest and neck. (A) Sternal mass. (B) Atrophic thyroid bed.		No		metastatic	Yes	No	No		surgery	NO				6			Yes	NA	Nguyen, D.	10.3390/diagNostics13182941	Case report	1	1	1	1	1	3
103	34	F	branchial cleft cyst	PTC	3.0 cm				with a 5 to 6 mth history of a mass in her left neck.This had been painful intermittently and increased in size particularly H hen painful	NA	NA	NA		CT	A CT scan performed at that time showed a 25 mm cystic mass in the left neck consistent with a branchial cyst					ultrasound	ultrasound performed 2 wks later revealed No abNormality of the thyroid gland			Yes	NA	Local	Yes	No	No		surgery	NO				NA	NA				Balasubramaniam, G. S.	10.3109/00313029209063177	Case report	1	1	1	1	1	1
104	41	F	branchial cleft cyst	PTC	3.0 cm	TG、TTF-1	p63.		with a 2-year history of palpable mass in the right lateral	Normal	Normal	Normal		Neck ultrasoNography/CT/FNA	Neck ultrasoNography revealed a 3.0 cm mixed solid and cystic mass in the right lateral aspect of the neck at level III	a uni-loculated cystic lesion measuring about 3.0 cm in diameter, just lateral to right internal jugular vein at the level of cricoid cartilage. Note the high-density area within the cystic lesion consistent with focal calcification. The mass abuts the right internal jugular vein medially and the sterNocleidomastoid muscle posteriorly.	Examination of fine needle aspiration cytology (FNA) on thyroid gland confirmed follicular cell proliferative lesion. But, the right lateral neck mass was suggestive of metastatic papillary carciNoma			Neck ultrasoNography/FNA	a solitary Nodule measuring 0.5 cm in the right thyroid gland	Examination of fine needle aspiration cytology (FNA) on thyroid gland confirmed follicular cell proliferative lesion. But, the right lateral neck mass was suggestive of metastatic papillary carciNoma		Yes	(benign)thyroid gland revealed Nodular hyperplasia of the right lobe without evidence of malignancy	Local	Yes	Yes	Yes	negative	surgery+orthotopic thyroid surgery+Neck lymph node dissection	NO			Staged	28	No				Cho, J. S.	10.4174/jkss.2011.81.Suppl1.S12	Case report	1	1	1	1	1	1
105	25	M	branchial cleft cyst	PTC	4cm				With a history of gradually increasing swelling in the left side of his neck which had first been Noticed six months previously	Normal	Normal	Normal		Examination/Radiograph/Biopsies	Examination revealed a smooth firm 4 cm mass emering from the anterior border of the left sterNocleidomastoid muscle at the level of the superior 1/3 and inferior 2/3 of his neck	His sinuses, skull base and chest X-rays were Normal	biopsy of the neck mass two weeks later revealed a branchial cyst on histological examination			ultrasound/I131	Normal	Normal		Yes	NA	Local	Yes	No	No		surgery	NO				39	No				Jadusingh, W.	Thyroid papillary carciNoma arising in a branchial cleft cyst	Case report	1	3	1	3	1	3
106	49	M	branchial cleft cyst	PTC	3cm x 4 cm	TG、TTF-1			with a lateral neck mass that had been present for 2 months	Normal	Normal	Normal		Neck ultrasoNography /CT	Neck ultrasoNography showed a cystic mass with a solid component	computed tomography scans demonstrated 3.2*2.3*4.5 cm cystic mass with a focal solid component of high density in the right neck, involving levels II and III.The right submandibular gland and sterNocleidomastoid muscle were compressed as a result of mass effect				Neck ultrasoNography /CT	There were No pathologic findings in the thyroid gland on neck ultrasoNography and computed tomography scans			Yes	benign	Local	Yes	Yes	Yes	negative	surgery+orthotopic thyroid surgery+Neck lymph node dissection	NO			Concurrent	NA	NA				Park, J.	10.1089/thy.2009.0124	Case report	1	1	1	1	1	3
107	45	M	lateral neck	MTC		CK、TTF-1 、CD56、CEA、CgA、Syn	CT,S100 and GATA3		progressive anterior neck swelling	Normal	Normal	Normal		This ultrasound/CT	This ultrasound demonstrated a 25×15 mm hypoechoic heterogeneous mass, thought to be an enlarged lymph Node, located at the inferior aspect of the left jugular chain	CT imaging of neck, chest, abdomen and pelvis demonstrated a 2.3×1.7 cm mass in the left supraclavicular fossa located at the inferior aspect of the jugular chain and adjacent to Normal-­appearing thyroid gland				CT	CT imaging of neck, chest, abdomen and pelvis demonstrated a 2.3×1.7 cm mass in the left supraclavicular fossa located at the inferior aspect of the jugular chain and adjacent to Normal-­appearing thyroid gland			Yes	benign	Local	Yes	Yes	Yes	negative	surgery+orthotopic thyroid surgery+Neck lymph node dissection	NO			Staged	NA	NA				Montgomery, G.	10.1136/bcr-2020-236865	Case report	1	1	1	1	1	1
108	49	M	Mediastinal	MTC		CgA、ACTH	CTn、CEA		dizziness, hypertension, weakness and hypokalemia for 2 months.	NA	NA	NA		CT/Ultrasonic examination (US) and chest CT	Abdominal computed tomography (CT) scan showed diffuse hyperplasia in bilateral adrenals	Ultrasonic examination and chest CT scan both detected a 5×5×5 cm mass at the bottom of thyroid in anterior mediastinum				NA				Yes	NA	Local	Yes	Yes	Yes		surgery+orthotopic thyroid surgery+Neck lymph node dissection	NO			Concurrent	NA	NA				Wang, X. L.	Medullar thyroid carciNoma in mediastinum initially presenting as Ectopic ACTH syndrome. A case report	Case report	1	3	1	3	1	3
109	45	F	tongue	MTC	4 cm	CTn			difficulty in swallowing and change of voice for the last two years	NA	NA	NA		CT	Axial computed tomography (CT) taken at the level of the mandible showed a round hyperdense structure with a few calcified specks at the posterior aspect of tongue					US	UltrasoNography of the thyroid, and the thyroid scintiscan, revealed the absence of any thyroid tissue in the body.			No		Local	Yes	No	No		surgery	NO				120	No				Yaday, S.	Medullary carciNoma in a lingual thyroid	Case report	1	3	1	3	1	3
110	75	M	lateral neck	ATC		CK7、wide spectrum keratin、TG 、 TTF-1 、vimentin、HBME-1、C-erbB-2、CD15 (LeuM1)	KP1		a subcutaneous tumor of the right lower neck; the supraclavicular lesion, and the tumor grew gradually since about 1.5 year before without pain and inﬂammation	NA	NA	NA		Ultrasound echography/Computed tomography (CT)	Ultrasound echography showed that a right cervical tumor was 3.2cm × 2.3cm ×1.9 cm in size, irregular, low-echoic, and capsulated beneath the fascia of the sterNocleidomastoid muscle	Computed tomography (CT) showed a low-density tumor outside the common carotid artery and internal jugular vein				CT	Computed tomography. (a) In June 2000 on admission, tumor (T) shows a low-density outside the common carotid artery and internal jugular vein with No relation to the right lobe of the thyroid. (b) In July 2003, thyroid remains unchanged compared with that on admission			Yes	NA	metastatic	Yes	No	No		surgery	NO				42	No				Togashi, S.	10.1016/j.anl.2004.03.006	Case report	1	1	1	1	1	3
111	71	M	lateral neck	PTC (TCS)		TG 、PAX-8、 TTF-1、 p40/CK14、p63、Ki-67 labeling index was 15.3%	p53	BRAF V600E missense mutation.	with a rapidly enlarged subcutaneous mass in the left anterior area of the neck. He was aware of the existence of a small Nodule in this neck region for about 10 years	NA	NA	NA		CT/A bone scintigraphy /CT/FNA	Approximately 7 months later, computed tomography (CT) showed gradually enlarging lymph Nodes in the left submandibular region adjacent to facial and hypoglossal nerves	A bone scintigraphy revealed an abNormal collection of radioactive substances in the sternum	Approximately 9 months later, CT showed a rapidly growing 2cm Nodular lesion in the left lower lobe of the lung	A ﬁneneedle aspiration biopsy and cytological examination of the mass revealed cell clusters composed of cuboidal epithelial cells. The cells were arranged in sheets; however, the nuclear features of a PTC were Not apparent.						Yes	benign	metastatic	Yes	Yes	Yes	positive	surgery+orthotopic thyroid surgery+Neck lymph node dissection	NO		sorafenib therapy (Use after recurrence)	Concurrent	7	Yes	lymph Nodes in the left submandibular region adjacent to facial and hypoglossal nerves (Seven months after surgery); in the left lower lobe of the lung (Approximately 9 months later)			Yasuoka, H.	10.1111/pin.12649	Case report	1	1	1	1	1	3
112	42	M	tongue	PTC (Follicular subtype)	3 cm				with complaints of a foreignbody sensation in the throat and prolonged cough for the last 2 months.	at the lower limit of Normal values.	at the lower limit of Normal values.	elevated 59.51 mIU/L (reference range, 0.27-4.2 mIU/L)		Fiberoptic nasopharyngoscopy /Computed tomography and magnetic resonance imaging (MRI) /Tc99m	Fiberoptic nasopharyngoscopy showed a round, sessile mass of approximately 3 cm in diameter at the tongue base.	Computed tomography and magnetic resonance imaging (MRI) showed a well-deﬁned, heterogeneous midline mass in the tongue base	A technetium Tc99m scan showed isotope uptake at the tongue base and No uptake in the Normal thyroid location			UltrasoNography and MRI	UltrasoNography and MRI examination of the neck showed atrophy of both thyroid lobes in the paratracheal position ,but did Not show pathologic cervical lymph Nodes			Yes	Normal	Local	Yes	Yes	No		surgery+orthotopic thyroid surgery	NO			Staged	3	No				Chen, X. Q.	10.1016/j.joms.2012.06.190	Case report	1	1	1	1	1	1
113	23	F	tongue	FTC	2cm	TG			a small mass on the base of the tongue. The lesion progressively enlarged, resulting in some dysphagia and occasional bleeding when she swallowed coarse or firm-textured foods	NA	descend T4 4.3ug/dl (range 5 to 13 ug/dl)	elevated 430 uU/ml (range up to 5uU/ml)	8.8 ng/ml (range2 to 20 ng/ml).At 18 weeks her thyroglobulin level was less than 5 mg/ml	iodine 131	An iodine 131 scan 7 weeks postoperatively showed residual lingual thyroid and No thyroid gland in the Normal cervical location					I131	I131 scan showing lingual thyroid and absence of cervical thyroid			No		Local	Yes	No	No		surgery	NO				37	No				Diaz-Arias, A. A.	10.1016/0030-4220 (92)90384-3	Case report	1	1	1	1	1	3
114	48	F	tongue	PTC	2- to 3-cm				a 1-year history ofpersistent neck pain and throat discomfort	NA	NA	NA		CT/Technetium 99/flexible fiberoptic laryngoscopy, were unremarkable.	A computed tomographic scan revealed an enhancing midline mass at the base of the tongue, with several small Nonenhancing areas within the mass	Technetium 99 scan demonstrating uptake in thyroid tissue at the base of the tongue (BOT) and in salivary glands, with absence of uptake by eutopic thyroid.				Technetium 99	Technetium 99 scan demonstrating uptake in thyroid tissue at the base of the tongue (BOT) and in salivary glands, with absence of uptake by eutopic thyroid.			No		Local	Yes	No	No		surgery+RAI	Yes				NA	NA				Goldstein, B.	10.1001/archotol.128.10.1198	Case report	1	1	1	1	1	3
115	40	F	tongue	FTC					an aching sensation near the angle of the left mandible (where she had Noticed a swelling) radiating up to the left ear	Normal	Normal	Normal		E.N.T. examination	E.N.T. examination revealed the presence of a Non-ulcerated mass, the size of a cherry, in the posterior third of the left half of the tongue					I131	An I131 uptake was Normal apart from the left lobe of the thyroid having a slightly distorted left lateral border.This examination was confined to a scan of the tissues of the patient's neck.			Yes	NA	Local	Yes	Yes	No		surgery+orthotopic thyroid surgery	NO			Staged	NA	NA				Gooder, P.	10.1017/s0022215100089076	Case report	1	1	1	1	1	3
116	40	F	tongue	FTC					All the patients complained of dysphagia and an awareness of a foreign body in the throat	NA	NA	NA		I123 scan	shown to have residual thyroid tissue at the base of the tongue by an I123 scan performed after the operation									NA	NA	Local	Yes	No	No		surgery+RAI	Yes				60	No				Kamat, M. R.	10.1002/bjs.1800660805	Case report	1	1	1	1	1	3
117	70	M	tongue	PTC	3*4-cm	TG			with a mass in the right side of the tongue and floor of mouth, which had been gradually increasing in size for 3 months	NA	NA	NA		CT/Chest radiograph/131I /Six weeks later, 131I	Radiographic examination by computed tomography showed a 3*4cm mass in the right floor of mouth and tongue and a 2*2cm right jugular–digastric lymph Node at the hyoid level	Chest radiograph showed No evidence of pulmonary metastases.	131I whole body scan showed hot spots at the sites of the lingual mass and Nodes in the neck.	Six weeks later, 131I whole body scan showed No uptake in the neck, but showed hot spots in the lesion of the floor of mouth and tongue.		US/ biopsy	SoNography of the lower of the neck showed bilateral enlargement of the thyroid gland with small Nodules and cystic degeneration compatible with bilateral multiple Nodular goitre.	Ultrasound-guided aspiration for biopsy of thyroid did Not show any malignancy.		Yes	Nodular goitre and No tumour (benign)	metastatic	Yes	Yes	Yes	positive	surgery+orthotopic thyroid surgery+neck lymph node dissection+RAI+radiotherapy	Yes	100 mCi	radiotherapy (60Gy)	Staged	12	No				Kao, S. Y.	10.1054/bjom.2001.0686	Case report	1	1	1	1	1	3
118	25	F	tongue	PTC (Follicular subtype)					an enlarging mass in the left upper neck	Normal	Normal	Normal	53.8 (range,4–40) ng/mL	MRI/CT scan and MRI/ I123	Magnetic resonance imaging (MRI) of the neck was reported as showing the left neck mass	CT scan and MRI and Noted a 2.0 cm enhancing mass in the base oftongue, the previously excised left level II lymph Node, bilateral level II lymphadeNopathy, and absence of the thyroid gland in the pretracheal region	I123 thyroid scan showed uptake in the sublingual region only, thus verifying absence of thyroid tissue in the Normal pretracheal location			CT scan and MRI/I123	CT scan and MRI：absence of the thyroid gland in the pretracheal region	I123 thyroid scan, approximately 12 weeks after the contrast CT scan, which showed uptake in the sublingual region only, thus verifying absence of thyroid tissue in the Normal pretracheal location		No		metastatic	Yes	No	Yes	positive	surgery+neck lymph node dissection+RAI	Yes	101.5mCi			24	No				Kennedy, T. L.	10.1097/MLG.0b013e31812e0160	Case report	1	1	1	1	1	3
119	28	M	tongue	PTC					3 years of dysphagia associated with a feeling of a foreign body	NA	NA	NA		CT /99Tc	CT scans showed a radio-opaque lesion in the base of tongue along with foci of hypodensity,but did Not reveal pathological cervical lymph Nodes.	99Tc scan was performed and revealed uptake at the base of tongue with No evidence of tissue at the Normal anatomical location.				99Tc	99Tc scan was performed and revealed uptake at the base of tongue with No evidence of tissue at the Normal anatomical location.			No		Local	Yes	No	No		surgery+RAI	Yes				24	No				Pérez, J. S.	10.1016/s1010-5182 (03)00032-5	Case report	1	1	1	1	1	3
120	12	M	tongue	FTC					swelling in the throat and bleeding from the mouth	NA	NA	NA		clinical examination	clinical examination a swelling 1/2 cm in diameter was Noticed in the posterior 1/3 of the tongue. No lymph Node enlargement was found in the neck examination									No		Local	Yes	No	No		surgery+RAI	Yes	80mc.			80	No				Potdar, G. G./Kamat, M. R.	10.1288/00005537-197103000-00012	Case report	1	3	1	1	1	3
121	84	F	tongue	PTC (classical)					with a 3-month history of progressive dysphagia and a palpable mass to the front of her neck	NA	NA	NA		CT/Endoscopic exam	Contrast-enhanced computed tomography (CT) demonstrated a 2.8 × 3.37 × 2.7cm hyper-vascular mass at the anterior neck with erosion of the hyoid bone. The mass was anterior to the base of tongue and abutted the pre-epiglottis space	Endoscopic exam showed to mucosal extension of the mass into the pharynx				Ultrasound	Ultrasound showed No masses or significant Nodules Noted within the native thyroid gland,			Yes	NA	metastatic	Yes	Yes	Yes	positive	surgery+orthotopic thyroid surgery+neck lymph node dissection+RAI	Yes			Concurrent	NA	NA				Stokes, W.	10.1177/0003489418774070	Case report	1	1	1	1	1	3
122	23	M	tongue	PTC (Follicular subtype)	2-cm				a mass in the left side of his neck, which had been gradually increasing in size over the course of a few months.	NA	NA	NA		Examination/123I /123I scan (after surgery)/a fiberoptic examination of the pharynx and larynx.	Examination revealed a 5-cm mass in the region of the superior pole of the left lateral thyroid gland, overlying his jugular vein, which did Not move with swallowing.	123I scan revealed low uptake (5%) at the foramen cecum linguae, consistent with lingual thyroid.	123I scan. Follow-up scintiscan revealed focal uptake posterior and lateral to the location of the lingual thyroid.	The remainder of the examination was Normal, including a fiberoptic examination of the pharynx and larynx.						Yes	NA	Local	Yes	Yes	No		surgery+orthotopic thyroid surgery+RAI	Yes	150 mCi		Staged	24	No				Winslow, C. P.	10.1016/s0194-59989770070-6	Case report	1	1	1	1	1	3
123	28	F	tongue	PTC (Follicular subtype)	2-cm				blood-tinged saliva for the previous 2 weeks and felt a lump in her throat for the previous 2 weeks	Normal (T3 level of 104 ng/dl)	Normal (T4 level of 6.3 µg/dl)	Normal (2.09 mIU/L)		CT /Fine-needle aspiration cytology (FNAC)/External examination	Findings on computed tomography (CT) of the oropharynx were suggestive of a vascular malformation. The mass measured 2.5 × 2.3 × 3.6 cm.	Fine-needle aspiration cytology (FNAC) of the oropharyngeal mass revealed only blood and skeletal muscle bundles,which suggested a hemangioma of the tongue base.	External examination of the neck revealed bilateral 0.5 × 1.0-cm level IB Nodes that were Nontender, mobile, and firm. On further palpation, a firm, Nontender,solitary, 1.0 × 1.0-cm Nodule was found in the superior pole of the left thyroid lobe.			FNAC	FNAC of the solitary thyroid mass demonstrated evidence of colloid changes in the Nodule.			Yes	benign	Local	Yes	Yes	Yes	negative	surgery+orthotopic thyroid surgery+Neck lymph node dissection	NO			Staged	36	No				Bhojwani, K. M.	Papillary carciNoma in a lingual thyroid: an unusual presentation	Case report	1	3	1	3	1	3
124	30	M	tongue	FTC	4X3 cm	TG			with a 6month history of a slowly growing,painless, right submandibular mass	NA	NA	NA		ultrasound	Physical examination revealed a smooth, ovoid, mobile mass, measuring4X3 cm, in the right submandibular region. An ultrasound investigation was performed and showed a large mass,heterogeneous in structure					I131	Scintigraphy performed post-operatively with radioactive iodine demonstrated a total lack of thyroid tissue in the Normal anatomic site.			No		Local	Yes	No	Yes		surgery+neck lymph node dissection+radiotherapy	NO		radiotherapy		lost to follow-up.	NA				Bigotti, G.	10.1111/j.1600-0714.1997.tb00038.x	Case report	1	3	1	1	1	3
125	49	F	tongue	PTC (Follicular subtype)					intermittent voice change	Normal	Normal	elevated		Fiberoptic nasendoscopy /CT/biopsies	Fiberoptic nasendoscopy showed a cystic swelling arising from the base of her tongue, partially obscuring the view of the larynx.	Computed tomography (CT) demonstrated a well­defined, heterogeneous midline mass in the posterior aspect of tongue base with a discrete capsule separating it from the tongue muscles.	biopsies were taken from the lingual mass at the same time for histologic studies. Histology revealed a follicular variant of papillary carciNoma.			Isotope scanning	Isotope scanning confirmed the absence of any other functioning thyroid tissue			No		Local	Yes	No	No		surgery+RAI	Yes				NA	NA				Hari, C. K.	Follicular variant of papillary carciNoma arising from lingual thyroid	Case report	1	3	1	3	1	3
126	16	M	tongue	PTC	2*2cm				Sublingual swelling of 3 months' duration and features of hypothyroidism (Swelling of the body, progressive weight gain, lethargy, intolerance to cold and dryness of skin)	NA	descend T4 1.6 μ g/dl (range 5.5 -13.5 ug/dl)	elevated 130 uU/ml (range 0.2-5uU/ml)		Tc-99 mTc imaging and 1-131 imaging	Tc-99 mTc imaging and 1-131 imaging showed good uptake of administered radionuclide in sublingual Nodule					Tc-99 mTc imaging and 1-131 imaging /US	No thyroid tissue was found in the Normal anatomical part of the neck,	No thyroid tissue was found in the Normal anatomical part of the neck,		No		Local	Yes	No	No		surgery	NO				NA	NA				Jayaram, G.	10.1097/00003072-199504000-00026	Case report	1	3	1	1	1	3
127	24	F	tongue	PDTC (poorly differentiated tumour)	2.5cm				a feeling of " a strawberry " sticking in her throat.She had one brisk haemorrhage from the mouth at that time, but Nothing abNormal was Noticed and the feeling disappeared after	NA	NA	NA		I131 (a radioactive iodine tracer dose of 500uc)/Radiograph (X线片)	the iodine concentrating well in the tumour on the back of the tongue	Radiograph showing soft-tissue tumour at base of tongue				I131 (a radioactive iodine tracer dose of 500uc)	radioactive iodine tracer dose of 500 &micro; c. was given, and the patient was seen to have No Normal thyroid,			No		Local	No	No	No		RAI	Yes	161 mC			24	No				Mill, W. A.	10.1016/s0140-6736 (59)91142-0	Case report	1	1	1	1	1	3
128	62	M	the trachea	PTC					with complaints of change of voice, neck swelling for six months and hemoptysis for ﬁfteen days	NA	NA	NA		X-ray /Flexible tracheo-bronchoscopy	X-ray of the soft tissues of the neck showed an ill-deﬁ ned soft tissue shadow in the trachea.X-ray of the chest were Normal	Flexible tracheo-bronchoscopy done under local anesthesia showed a mass arising from the trachea almost completely occluding the lumen.								NA		metastatic	Yes	No	No		surgery	NO				NA	NA				Raju, G.	10.1007/s12070-009-0073-x	Case series	1	1	1	2	2	1
129	45	F	tongue	PTC					with increasing difﬁ culty of swallowing and change of voice of one year’s duration and swelling in the tongue for six months	Normal	Normal	Normal		All routine investigations and X-rays/radioactive isotope	All routine investigations and X-rays were Normal	The mass did Not concentrate the radioactive isotope during thyroid scan								NA		Local	Yes	No	No		surgery	NO				NA	NA				Raju, G.	10.1007/s12070-009-0073-x		1	1	1	2	2	1
130	58	F	tongue	OCA	30 cm	CK、 TG、EMA、BCL-2	CTn、p53		dysphagia, cough, and episodic oral bleeding.The mass at the base of the tongue, which had been gradually increasing in size during the two previous months.	NA	NA	NA		The I131	The I131 scan shows lingual thyroid and absence of orthotopic cervical thyroid gland					The I131	The 131 pic cervical thyroid gland.			No		Local	Yes	No	No		surgery	NO				36	Yes	solitary metastasis in the sternum			Seoane, J. M.	10.1385/ep:13:4:353	Case report	1	1	1	1	1	3
131	73	F	thyroglossal duct cyst	MEC	7.0cm	CK5/6 and mucin secretion、			with a two-year history of a gradually enlarging midline neck lump, which moved on tongue protrusion.	Normal	Normal	Normal		Ultrasound /FNAC/CT/MRI	Ultrasound scan showed a cystic lesion of27mm in maximal dimension, superior to and separate from the thyroid gland	ﬁne needle aspiration cytology (FNAC), revealed features consistent with a thyroglossal duct cyst.	A computed tomography (CT) scan ofthe neck conﬁrmed the presence ofa large anterior midline neck mass measuring, 50mm×70mm×66mm, extending from the level ofthe thyroid to the hyoid bone . CT scans of chest, abdomen and pelvis, did Not show any evidence of distant metastases.	The mass measured 68mm (long axial dimension)×47mm (short axial dimension)×93mm (cranio–caudal), extending inferiorly to the suprasternal Notch, and superiorly to the level ofthe hyoid bone. A small volume of thyroid tissue was Noted postero-inferior to the mass, and some slightly enlarged level IV lymph Nodes (up to 13mm).		Ultrasound/MRI	Right lobe of the thyroid showing evidence of colloid cyst, otherwise Normal appearances.	T2 weighted MRI axial (A) and coronal STIR (B) images demonstrating a 68mm×47mm×93mm mixed T2 isointense/hyperintense infrahyoid lesion. It indents the superior thyroid gland and displaces the larynx and trachea posteriorly.		Yes	NA	Local	Yes	Yes	Yes	negative	surgery+orthotopic thyroid surgery+neck lymph node dissection+radiotherapy	NO		radiotherapy (60 Gy))	Concurrent	24	No				Warner, E.	10.1016/j.ijscr.2015.04.028	Case report	1	1	1	1	1	1
132	56	F	thyroglossal duct cyst	PTC				a mutation at the 15th exon point of the BRAF gene (BRAF V600E)	No obvious symptoms	Normal	Normal	a slight decrease of 0.172		Ultrasound，CT/during intraoperative exploration	As for thyroglossal duct cancer, we did Not find it on CDFI and CT examination.	thyroglossal duct cysts were identified during intraoperative exploration.				Ultrasound/CT	Multiple Nodules were detected in both lobes.Ultrasound of the left lobe of the thyroid gland showing a lower-middle mass with a regular shape and clear margins. (B) Ultrasound of the right lobe of the thyroid gland showing a lower mass with indistinct borders, irregular shape and internal calcified spots.Additionally, a neck scan revealed multiple small lymph Node echoes bilaterally, exhibiting …	In the preoperative multi-row computed tomography (CT) scan of the chest, a low-density plaque shadow was identified within the right lobe of the thyroid gland.		Yes	PTC on the right side of the thyroid (micropapillary thyroid carciNoma)	Local	Yes	Yes	No		surgery+orthotopic thyroid surgery	NO			Concurrent	3	No				Bu, F.	10.1097/md.0000000000038540	Case report	1	1	1	1	1	3
133	72	M	the mandibular bone	FTC	3*3cm	Tg, TTF-1 , PAX-8 , CK19 (small foci +)，P53 (individual +) , and Ki67 positivity up to 10% focally	galectin-3 , HBME-1	Genetic testing revealed a TERT gene mutation (+) at locus 228 (C>T) and an NRAS gene exon 3 mutation.No BRAF gene exon 15 point mutation (V600E) or HRAS gene codon 12/13/61 mutation was detected	felt pain and discomfort in his right lower posterior dental region 3 months ago	free triiodothyronine (FT3) and free thyroxine (FT4) were higher than Normal	free triiodothyronine (FT3) and free thyroxine (FT4) were higher than Normal	thyroid stimulating hormone (TSH) was significantly lower than Normal		CT	cone-beam computed tomography (CBCT) revealing a mass in the right mandible									Yes	benign thyroid lesions (“left thyroid and isthmus” were consistent with follicular adeNoma with necrosis, while the “right thyroid” was diagNosed as an adeNomatous goiter).	Local (the lesion was found to invade the muscles outside of the mandible, causing severe destruction of the mandible)	Yes	Yes	No		surgery+orthotopic thyroid surgery	No			Staged	2	No				He, R.	10.21037/gs-24-288	Case report	1	1	1	1	1	3
134	42	F	midline neck	PTC					weakness, fatigue, difficulty swallowing, and changes in her voice ( a large thyroid Nodule)	NA	NA	NA		computed tomography angiography (CTA)/FNAB	a swollen lymph Node measuring 5.23 cm in length and 3.30 cm in width was found on the right side of her neck on the computed tomography angiography (CTA)	the biopsy of the right cervical lymph Node showed the presence of metastatic papillary thyroid carciNoma				ultrasound/FNAB	An ultrasound revealed a grade III multiNodular goiter with signs of possible extension into the chest.	A fine-needle aspiration biopsy (FNAB) was done on the thyroid and lymph Nodes. The results indicated that the thyroid Nodule was benign (Bethesda II)		Yes	benign，Nodular thyroid hyperplasia with two adeNomatoid Nodules measuring 3.5 cm in length and 1.5 cm in width on the right lobe. No carciNoma was found in the thyroid tissue.	metastatic	Yes	Yes	Yes	positive	surgery+orthotopic thyroid surgery+neck lymph node dissection+RAI	Yes	100 mCi		Concurrent	NA	NA				Hernández-Utrera, J. E.	10.7759/cureus.72072	Case report	1	1	1	1	1	1
135	97	F	lateral neck	PTC					a uniformly growing mass in the right lateral region of her neck for 25 years. The only significant symptom was neck movement restriction	Normal , T3 was 110 ng/dL (Normal range of T3: 100 to 200 ng/dL)	Normal T4 was 5.5 μg/dL (Normal range of T4: 5.0 to 12.0 μg/dL).	Normal (2.1 mIU/L (Normal range of TSH levels in adults is between 0.4 and 4.0 mIU/L),)		Neck ultrasoNography	Neck ultrasoNography revealed a significant mass with micro­ calcifications and increased vascularity	CECT demon­ strated a 15x12cm mass with high angiogenesis within the lateral neck and negative metastasis to local Nodes. Moreover, the mass was pri­marily supplied by branches of the superior thyroid artery.				ultrasoNography and CT	In our case, the patient’s orthotopic gland showed No features suggestive of malignancy on both ultrasoNography and CT scanning, the latter showed No regional lymphadeNopathy, which favoured a less invasive surgical approach.			Yes	NA	Local	Yes	No	Yes		surgery+neck lymph node dissection	No				NA	NA				Ibrahim, M.	10.1016/j.ijscr.2024.110496	Case report	1	1	1	1	1	1
136	65	M	midline neck	NA		Cytokeratin 7 (CK) ，CD56, Tg, TTF-1，Ki67 index suggested a low level of proliferation ( about 2%)	Syn, CgA, lymphoma (Mum-1), Salivary gland (Dog-1)		coughing accompanied by wheezing that recent exacerbated at night.	Normal	Normal	Normal		CT/The lung function test	The chest computed tomography scan revealed a soft tissue-density Nodule within the trachea. The Nodule is closely attached to the left posterior wall, causing narrowing of the airway lumen. The lesion appeared heterogeneous with a maximum cross-sectional area of 16 mm*13 mm and unclear demarcation from the left lobe of the thyroid gland	The lung function test was completed, which showed mild obstruction of small airway function, slight decrease in diffusion function, and the Normal range of residual volume/total lung capacity ratio. The results suggested a comorbidity of obstructive ventilatory disturbance due to smoking.				CT/ultrasound	enhanced CT scan of the thyroid showed that there was uneven density in both lobes of the thyroid and the isthmus, with scattered low-density small Nodules. The thyroid ultrasound results revealed multiple Nodules in the right lobe and isthmus, classified as TI-RADS 3, and a solid-cystic Nodule in the isthmus, classified as TIRADS 2.			Yes	benign ，Nodular colloid goitre	Local	Yes	Yes	No		surgery+orthotopic thyroid surgery	No			Staged	2	No				Li, C. L.	10.1186/s12890-024-03395-x	Case report	1	1	1	1	1	3
137	32	F	midline neck	NA	2cm *1 cm				a neck mass for more than 1 year	NA	NA	NA		CT	CT showed enlarged cervical and submandibular lymph Nodes with moderate enhancement. The mass was about 2.3 cm*1.5 cm in size with uneven density at the anterior and inferior margin of the hyoid bone under the chin.									Yes	PTC，On the left side of the thyroid papillary carciNoma，The right thyroid were Not involved	Local	Yes	Yes	Yes	negative	surgery+orthotopic thyroid surgery+neck lymph node dissection+RAI	Yes			Staged	NA	NA				Luo, J. H.	10.1016/j.asjsur.2024.08.031	Case report	1	1	1	1	1	1
138	44	F	ovary	PTC	NA				pelvic pain.			hyperthyroidism	54.5 ng/mL (RR: 1.4–78 ng/mL);	Pelvic ultrasoNography (US) /CT	Pelvic ultrasoNography (US) revealed two heterogeneous, septate, and regular images with anechoic textures measuring 3.4 cm and 4.0 cm in the left adnexa	A computed tomography (CT) scan showed a large heterogeneous, solid-cystic formation with thick septa, calcifications, and a fat component, measuring 9.0 × 3.6 cm				Thyroid US	Thyroid US showed a Normal volume of 12.5 cm³, and heterogeneous echotexture, without any Nodules.			Yes	benign ，lymphocytic thyroiditis.	metastatic	Yes	Yes	No		surgery+orthotopic thyroid surgery+RAI	Yes	100 mCi		Staged	36	No				Mesquita, J. B.	10.1530/edm-24-0082	Case report	1	1	1	1	1	3
139	48	M	lateral neck	PTC	3.5*2.0	NA		NA	No obvious symptoms	Normal	Normal	Normal	NA	Neck ultrasound	Neck ultrasound: hyperechoic lymph Nodes were seen in the left neck region III, about 3.57*1.84 cm in size, with unclear structure					Neck ultrasound	Bilobar thyroid Nodule suspicious for malignancy			Yes	PTC	metastatic	Yes	Yes	Yes	negative	surgery+orthotopic thyroid surgery+neck lymph node dissection+RAI	Yes			Concurrent	6	No				Wei, X.	10.3389/fonc.2024.1501297	Case report	1	1	1	1	1	1
140	21	F	thyroglossal duct cyst	PTC					a 3-month history of a swelling in the midline of the neck	Normal	Normal	Normal		US	Ultrasound scan (US) showed a cystic lesion (2.3 cm × 2.6 cm × 2.1 cm) lying between the hyoid and thyroid cartilages with a central solid component					US	The thyroid gland was in its Normal anatomical position and the patient was euthyroid.			Yes	benign	local	Yes	Yes	No		surgery+orthotopic thyroid surgery+RAI	YES			Staged	NA	NA				Aculate, N. R.	10.1016/j.bjoms.2013.10.003	Case report	1	1	1	1	1	1
141	56	F	thyroglossal duct cyst	OCA					mild hoarseness of her voice，with a 3-month history of midline neck mass	NA	NA	NA		FNA; CT	Fine-needle aspirate of the mass showed follicular cells with Hiirthle cell metaplasia and irregular nuclei consistent with Hiirthle cell carciNoma.	Computed tomographic scan showed a large mass anterior to the thyroid cartilage extending to the cricoid				CT	The thyroid gland, itself, was lobulated			Yes	benign，incidental follicular adeNoma in the right thyroid lobe	local	Yes	Yes	No		surgery+orthotopic thyroid surgery+RAI	Yes			Concurrent	12	No				Adler, M.	10.1002/hed.2880130514	Case report	1	1	1	1	1	3
142	22	F	thyroglossal duct cyst	PTC	2×2 cm				a well-circumscribed, painless, firm, fluctuant, 2×2 cm mass in the midline of the neck at the level of the hyoid	NA	NA	NA		US; FNAC	Ultrasound of the neck revealed an unremarkable thyroid and a cystic lesion measuring 2 × 1 cm, separate from the thyroid.	Giemsa and PAP-stained highly cellular FNAC smears were composed of big papillary clusters having a fibrovascular core [Figure1] and few moNolayered sheets of follicular epithelial cells. Few cells showed intranuclear cytoplasmic inclusions [Figure 2] and nuclear grooving in the background of scant colloid and many cyst macrophages.				US; thyroid scan	Ultrasound of the neck revealed an unremarkable thyroid and a cystic lesion measuring 2 × 1 cm, separate from the thyroid.	On a thyroid scan, both lobes of the thyroid and isthmus showed Normal uptake. The cyst did Not show any uptake. There were No cold spots in the thyroid.		Yes	NA (The adjacent thyroid gland was unremarkable)	local	Yes	No	No		surgery					NA	NA				Agarwal, K.	10.4103/0970-9371.66697	Case report	1	1	1	1	1	3
143	44	F	thyroglossal duct cyst	PTC	10 × 5.5 cm				an anterior midline neck mass	Normal	Normal	Normal		CT; FNA	CT revealed a relatively large , heterogeneous enhancing soft tissue mass with a cystic component in the midline of the anterior neck space, that extended from the base of the tongue to the inferior aspect of the thyroid gland and the bilateral aspect of the submandibular gland. The mass was completely separated from the tongue muscles. The destruction of the hyoid bone and chondrolysis of the th…	A fine needle aspiration (FNA) revealed a papil lary carciNoma.				thyroid scan; CT	A thyroid scan with technetium pertechnetate detected a cold Nodule corresponding to the mass in the left lobe of the thyroid gland	CT revealed a relatively large , heterogeneous enhancing soft tissue mass with a cystic component in the midline of the anterior neck space, that extended from the base of the tongue to the inferior aspect of the thyroid gland and the bilateral aspect of the submandibular gland. The mass was completely separated from the tongue muscles. The destruction of the hyoid bone and chondrolysis of the th…		Yes	benign	metastatic	Yes	Yes	Yes	positive	surgery+orthotopic thyroid surgery+neck lymph node dissection+RAI	Yes			Concurrent	12	No				Aghaghazvini, L.	10.1186/1752-1947-3-9308	Case report	1	3	1	1	1	3
144	38	F	thyroglossal duct cyst	FTC (PTC/FTC)	3 cm				a mass in the neck, dryness of the mouth, occasional hoarseness, and choking sensation, all of four or five months' duration; had lost about 25 lb in the preceding five months; recently become very irritable and nervous	NA (Serum protein-bound iodine was 4.2 μg/100 cc)	NA	NA		NA						NA				Yes	NA	local	Yes	No	No		surgery					NA	NA				Akbari, Y.	10.1001/archsurg.1967.01330080073019	Case report	1	3	1	1	1	3
145	39	M	thyroglossal duct cyst	PTC	3-cm				a swelling of this throat; smooth outlined, soft, and painless mass in the submental area	Normal	Normal	Normal		US; FNA; whole body scan	On the neck soNogram showed a midline subcutaneous 30 × 10 × 15-mm sized lymphadeNomegalia with smooth borders and increased attenuation relative to the soft tissue around it at the submental area superior to the thyroid gland.	FNAC from the thyroglossal cyst, a few histiocytes were observed on a ground with a large number of erythrocytes.	whole body scan with I 131 (5 mCi)			FNA/US	In the fine-needle aspiration cytology (FNAC) evaluation from the Nodules in the thyroid, it was observed that the thyrocites with uniform nuclei made up single-layer groups.	The results of the ultrasoNography were reported as showing multiple Nodules in both thyroid lobes		Yes	NA	local	Yes	Yes	No		surgery+orthotopic thyroid surgery+RAI	Yes	100 mci		Concurrent	6	No				Albayrak, Y.	10.1002/dc.21356	Case report	1	1	1	1	1	3
146	53	F	thyroglossal duct cyst	PTC	3 cm × 3 cm				Occasionally mild pain; an mass persisting for 7 years without any changes in size	Normal	Normal	Normal	Normal	US; CT; FNA	revealed a well-defined 3.5 cm × 2.2 cm × 3 cm-sized cystic lesion located subcutaneously slightly inferior to the hyoid bone, with moderate vascularity of the peripheral solid component.	revealed a well-defined 3.7 cm × 3.4 cm × 2.7 cm-sized cystic lesion with an enhanced centrally solid component with focal calcifications. The mass was observed slightly inferior to the hyoid bone, and in contact with the anterior wall of the thyroid cartilage. Both US and CT revealed No abNormal cervical lymph Nodes.	Fine needle aspiration (FNA) revealed a benign cystic lesion.			US	Except for a 3.5 mm-sized isoechoic Nodule in the isthmus, the thyroid gland was Normal in size, shape, and echo pattern			Yes	PTC	local	Yes	Yes	No		surgery+orthotopic thyroid surgery				Staged	6	No				Alqahtani, S. M.	10.1016/j.ijscr.2022.107106	Case report	1	1	1	1	1	1
147	28	M	thyroglossal duct cyst	PTC	4-cm				a midline neck mass	Normal	Normal	Normal		FNA; CT	A 5-ml specimen of light-red thyroglossal cyst fluid was positive for papillary carciNoma cells.	Cervical computed tomography (CT) scans were performed for preoperative planning and to assess for adeNopathy.				US; 131I scintigraphy; CT	UltrasoNography showed that the thyroid gland was of Normal size and that there were No masses, Nodules, or cysts.	Iodine-131 (131I) scintigraphy confirmed that the thyroid was Normal.		Yes	benign，chronic inflammation	local	Yes	Yes	No		surgery+orthotopic thyroid surgery+RAI	YES	100 mCi		Staged	15	No				Patel, N. S.	Papillary carciNoma in thyroglossal duct cyst: Two case reports and review of the literature	Case series	2	1	1	2	2	1
148	18	F	thyroglossal duct cyst	PTC	2-cm				with a midline neck mass inferior to the hyoid bone	Normal	Normal	Normal		CT	CT demonstrated a cystic mass at the level of the cricoid cartilage					US	An ultrasoNographic evaluation of the thyroid gland detected No major abNormalities.			Yes	benign	local	Yes	Yes	No		surgery+orthotopic thyroid surgery+RAI	YES			Staged	NA	NA				Patel, N. S.	Papillary carciNoma in thyroglossal duct cyst: Two case reports and review of the literature		2	1	1	2	2	1
149	32	F	thyroglossal duct cyst	PTC	3*4cm				A painless mass in the midline area of the neck, with an increase in size recently.	NA	Normal	Normal		US	Ultrasoundexamination of the neck revealed amass superior to the thyroid and Not contiguous tothe thyroid,appearing as a complex mass measuring4 x 3.5 x 2 cm, with both irregular soft tissue andcystic components					US	The thyroid contained multiplehypoechoic microNodules,the largest measuring 4mm in diameter with a 3-mm calcification in themidportion of the thyroid.			Yes	PTC	local	Yes	Yes	No		surgery+orthotopic thyroid surgery+RAI	Yes	50 millicuries		Staged	NA	No				Arabi, A.	Papillary carciNoma arising in a thyroglossal duct cyst; two case reports and review of the literature	Case series	2	1	1	2	2	1
150	41	M	thyroglossal duct cyst	PTC		TG			generalized fatigue, weakness, 3kg weight loss and dysphagia	Normal	Normal	Normal		CT/chest radiography	A computed tomography (CT) scan of the neck revealed two 3-cm Nodules in the mid- and inferior left hemithyroid, a 1-cm Nodule in the isthmus, enlarged lymphNodes in the deep cervical chains,and a 1.5-cm lymph Node in the retrocaval pretracheal space	chest radiography showed on evidence of metastasis or mediastinal lymphadeNopathy				CT/FNA	A computed tomography (CT) scan of the neck revealed two 3-cm Nodules in the mid- and inferior left hemithyroid, a 1-cm Nodule in the isthmus, enlarged lymphNodes in the deep cervical chains,and a 1.5-cm lymph Node in the retrocaval pretracheal space	Fine needle aspiration of the Nodules revealed PTC		Yes	PTC	metastatic	Yes	Yes	Yes	positive	surgery+orthotopic thyroid surgery+neck lymph node dissection+RAI	YES			Concurrent	NA	No				Arabi, A.	Papillary carciNoma arising in a thyroglossal duct cyst; two case reports and review of the literature		2	1	1	2	2	1
151	47	F	thyroglossal duct cyst	PTC (Follicular subtype)	3.3 × 5.0 × 2.8 cm				a 13-year history of asymptomatic midline submental swelling	Normal	Normal	Normal		xray; US; CT; FNA	A cervical X-ray examination revealed calcification anterior to the hyoid bone	ultrasoNography revealed several cystic lesions measuring 1.0-1.5 cm. A solid component was present anterior to the hyoid bone. Small cystic thyroid lesions were present, two in the left lobe and one in the right.	Computed tomography also showed cystic lesions with calcification anterior to the hyoid bone	Cytologic examination of a fine-needle aspiration specimen from the solid mass revealed adeNocarciNoma. A preoperative diagNosis of thyroglossal duct carciNoma and adeNomatous goiter was made.		US	ultrasoNography revealed several cystic lesions measuring 1.0-1.5 cm. A solid component was present anterior to the hyoid bone. Small cystic thyroid lesions were present, two in the left lobe and one in the right.			Yes	NA	local	Yes	No	No		surgery					12	No				Asakage, T.	10.1093/jjco/27.5.340	Case report	1	1	1	1	1	3
152	58	F	thyroglossal duct cyst	PDTC					a tumor mass in the submental region that had been growing for seven months.	NA	NA	NA		US; FNAB	A tumor mass of 25 x 24 x 30 mm above the hyoid bone with an anechogenic inner portion was found on ultrasoNography.	Ultrasound-guided FNAB was performed and several smears were stained with MMG. Discohesive groups of large cells with a variable nucleocytoplasmic ratio were scattered on the bloody background. Cytological examination pointed to a papillary neoplasm; carciNoma could Not be excluded.				US	The thyroid gland appeared Normal			Yes	PTC	local	Yes	Yes	No		surgery+orthotopic thyroid surgery+RAI	YES	activity 4.5 MBq		Staged	NA	NA				Astl, J.	10.1177/030089160308900316	Case report	1	1	1	1	1	3
153	32	M	thyroglossal duct cyst	PTC	4 cm				painlessly mobile swelling	Normal	Normal	Normal	0.1 ng/Ml	US, MRI, US-guided FNAC	Imaging with an ultrasound (US) scan showed a well-defined heterogeneous lesion with a peripheral thick hypoechoic wall and internal echogenic content	Further evaluation with a magnetic resonance imaging (MRI) scan showed a lobulated, mixed intensity mass lesion, of approximate size of 3.5 cm x 2.8cm x 4 cm, in the midline of the upper neck extending towards the right side, anterior to hyoid bone, thyrohyoid membrane and upper thyroid cartilage. Adjacent muscle invasion was suspected. The lesion showed an internal mixed (hypo and hyperintense) …	Ultrasound-guided fine needle aspiration cytology (US-guided FNAC) was done for the cystic lesion which was reported as papillary carciNoma.							Yes	PTC	metastatic	Yes	Yes	Yes	positive	surgery+orthotopic thyroid surgery+neck lymph node dissection+RAI	YES	100 mCi		Concurrent	12	No				Balaji, A. N.	10.7759/cureus.79394	Case series	1	1	1	2	2	1
154	48	M	thyroglossal duct cyst	PTC	2.5 cm				painlessly mobile swelling	NA	NA	NA	0.1 ng/Ml	US, MRI, US-guided FNAC	US scan showed a lobulated, complex cystic mass in the midline of the neck at the level of the hyoid bone. The mass was located near the strap muscles, bulging into the overlying subcutaneous tissue, and contained an eccentric internal solid component with multiple punctate echogenic foci. Additionally, a TR 3 Nodule was identified in the left lobe of the thyroid gland.	MRI revealed a complex cystic lesion in the upper neck, anterior to the thyrohyoid region, with involvement of the floor of the mouth. The lesion exhibited an enhancing, thick, irregular wall and a posteriorly situated enhancing Nodule	US-guided FNAC from both the thyroglossal duct cyst and the left-sided thyroid Nodule was classified as Bethesda category VI, consistent with papillary carciNoma.			US; US-guided FNAC	Additionally, a TR 3 Nodule was identified in the left lobe of the thyroid gland. T	US-guided FNAC from both the thyroglossal duct cyst and the left-sided thyroid Nodule was classified as Bethesda category VI, consistent with papillary carciNoma.		Yes	PTC	local	Yes	Yes	Yes	negative	surgery+orthotopic thyroid surgery+neck lymph node dissection+RAI	YES	100 mCi		Concurrent	24	No				Balaji, A. N.	10.7759/cureus.79394		1	1	1	2	2	1
155	50	M	thyroglossal duct cyst	PTC					painlessly mobile swelling	Normal	Normal	Normal	<0.04 ng/Ml	US, CT	Imaging with US and computed tomography (CT) scans revealed a complex cystic lesion in the anterior upper midline neck, located between the hyoid bone and the thyroid cartilage. The lesion demonstrated a thin enhancing wall with a small posteriorly situated enhancing Nodule. . As there was No suspicion of malignancy in preoperative imaging, FNAC was Not done.					CT/US	The thyroid gland displayed a small, benign-appearing subcentimeter Nodule	identified a small paratracheal lymph Node with questionable significance and several subcentimeter Nodules in both thyroid lobes		Yes	PTC	metastatic	Yes	Yes	Yes	positive	surgery+orthotopic thyroid surgery+neck lymph node dissection+RAI	YES	100 mCi		Staged	144	No				Balaji, A. N.	10.7759/cureus.79394		1	1	1	2	2	1
156	31	M	thyroglossal duct cyst	PTC					NA	Normal	Normal	Normal		US	ultrasound showed a lesion at the posterior aspect of the lower pole of the left lobe, measuring 12 × 8 mm, with a predominantly echogenic stroma and two areas of calcification. No lymph Node enlargement was identified in the neck.					Iodine- 123 thyroid scan/US	Postoperatively, the iodine-131 (I131) uptake scan revealed two spots of activity in the thyroid bed.	ultrasound showed a lesion at the posterior aspect of the lower pole of the left lobe, measuring 12 × 8 mm, with a predominantly echogenic stroma and two areas of calcification		Yes	benign	local	Yes	Yes	No		surgery+orthotopic thyroid surgery+RAI	YES			Staged	NA	NA				Balalaa, N.	10.1159/000324405	Case report	1	1	1	1	1	3
157	26	F	thyroglossal duct cyst	PTC	6 x 3 cm				a midline neck swelling for three years, which had been progressively increasing in size for the last six months	Normal	Normal	Normal		US; FNA	USG guided FNAC revealed it to be a case of thyroglossal cyst.					US; thyroid scan	USG of thyroid gland as well as pre-operative thyroid scan were found to be within Normal limits.			Yes	NA	local	Yes	Yes	No		surgery+orthotopic thyroid surgery				Staged	24	No				Banerjee, P.	10.1007/s12070-007-0107-1	Case series	1	1	1	2	2	1
158	30	F	thyroglossal duct cyst	PTC	0.75 x 0.5 cm				with midline neck swelling for 5 yrs.	NA	NA	NA		FNA; US	FNAC of the mass was suggestive of thyroglossal cyst.	USG of thyroid gland done pre operatively was within Normal limits as in the first case.				thyroid scan/US	thyroid scan, done pre operatively was within Normal limits as in the first case.	USG of thyroid gland done pre operatively was within Normal limits as in the first case.		Yes	NA	local	Yes	No	No		surgery					12	No				Banerjee, P.	10.1007/s12070-007-0107-1		1	1	1	2	2	1
159	45	F	thyroglossal duct cyst	PTC	24 x 12cm				a large cystic swelling in the neck of 8 months duration, with a rapid increase in size over the last 6 months	Normal	Normal	Normal		US; laryngoscopy	An ultrasound examination ofthe swelling revealed a large cystic mass with some particulate material.	Indirect laryngoscopy showed Normal mobility of both vocal cords.								Yes	benign	local	Yes	Yes	No		surgery+orthotopic thyroid surgery				Concurrent	NA	NA				Banerjee, S. N.	10.1136/pgmj.62.731.849	Case report	1	1	1	1	1	3
160	40	F	thyroglossal duct cyst	PTC					right enlarging cervical multiple cystic masses with dyspnea	Normal	Normal	Normal		Xray; CT; MRI; FNA	Chest X-ray of the patient revealed a large, spherical and sharp-edged homogeneous density in a right paratracheal location	6 cystic lesions between 0.2 and 2 cm in size in the right cervical region and a 7-cm cyst, which was partially calcified and located in anterior mediastinal compartment	revealed a giant mediastinal cyst with No invasion to mediastinal structures	There was No pathologic cell in cytological examination of aspirated cyst fluid.		post-operatively Thyroid scintigraphy	Thyroid scintigraphy was performed postoperatively and revealed No pathology in her thyroid gland.			Yes	benign，a diffuse thyroid hyperplasia with No malignancy within the specimen.	local	Yes	No	No		surgery + prophylactic RAI	YES				3	No				Baysungur, S. Volkan	10.1016/S1010-7940 (02)00472-4	Case report	1	1	1	1	1	3
161	75	M	thyroglossal duct cyst	ATC	5cm				a Non-tender neck swelling of two months' duration	Elevated	NA	Hyperthyroidism		Xray; CT	A chest X-ray film showed signs of pulmonary emphysema. The trachea was in the midline. Findings on X-ray examination of the skull, paranasal sinuses and cervical spine were Normal	computerized axial tomography of the head also failed to reveal any intracranial abNormality				Xray; CT; The thyroid scan	A chest X-ray film showed signs of pulmonary emphysema. The trachea was in the midline. Findings on X-ray examination of the skull, paranasal sinuses and cervical spine were Normal	computerized axial tomography of the head also failed to reveal any intracranial abNormality	The thyroid scan revealed a large "cold" Nodule in the region of the right lower pole and isthmus. The rest of the gland appeared to be multiNodular but Normal in size.	Yes	NA	local	Yes	No	No		surgery+radiotherapy			radiotherapy，external radiation to the neck and a total of 5500 rds was given overa period of 51 days.		7	No				Benveniste, G. L.	10.1111/j.1445-2197.1980.tb04492.x	Case report	1	3	1	1	1	3
162	30	F	thyroglossal duct cyst	PTC					longstanding anterior cervical swelling which had recently increased in size	Normal	Normal	Normal		FNA	and thyroid function tests and antibody levels were within qormal limits. Fine needle aspiration revealed+‘atypical cells’. Subsequent review graded the smears as suspected papillary carciNoma.						The thyroid was macroscopically Normal			Yes	benign	local	Yes	No	No		surgery					48	No				Berridge, D. C.	10.1002/bjs.1800730118	Case report	1	1	1	1	1	3
163	46	F	thyroglossal duct cyst	PTC ( classical)	7 x 6 x 5.9 cm				a three-year history of slowly growing mobile anterior neck mass	Normal	Normal	Normal		US; FNA	A neck ultrasoNogram revealed a cystic mass in the anterior neck consistent with a thyroglossal duct cyst and Normal thyroid glands.	Fine needle aspiration biopsy revealed benign cyst contents				US	A neck ultrasoNogram revealed a cystic mass in the anterior neck consistent with a thyroglossal duct cyst and Normal thyroid glands.			Yes	PTC (multifocal classical variant papillary carciNoma of the right thyroid lobe and multiNodular colloid goiter of the left thyroid lobe and isthmus.)	metastatic	Yes	Yes	Yes	negative	surgery+orthotopic thyroid surgery+neck lymph node dissection+RAI	YES			Staged	lost follow up	NA				Boswell, W. C.	Thyroglossal duct carciNoma	Case series	2	1	1	2	2	1
164	29	F	thyroglossal duct cyst	PTC	3 cm				a painless neck swelling	NA	NA	NA		NA						thyroid scintiscan	It showed a thyroid gland Normal in size and configuration. Therewere No hot or cold foci. There was No evidence of extrathyroidalactivity elsewhere in the neck,			Yes	NA	local	Yes	No	No		surgery					72	No				Bottsford, J. E.	10.1097/00007611-197710000-00023	Case report	1	3	1	1	1	3
165	10	F	thyroglossal duct cyst	PTC	1.5cm				There is an asymptomatic cystic Nodule in the middle part of the neck, which has been present for 2 months.	Normal	Normal	Normal		NA						NA				Yes	NA	local	Yes	No	No		surgery					NA	NA				BuchiNo, J. J.	10.1001/archpedi.153.9.999	Case report	1	1	1	1	1	3
166	47	F	thyroglossal duct cyst	PTC (Follicular subtype)	3.3 × 5.0 × 2.8 cm				with a 13-year history of asymptomatic midline submental swelling.	Normal	Normal	Normal		FNA/cervical X-ray/US/CT	Cytologic examination of a fine-needle aspiration specimen from the solid mass revealed adeNocarciNoma.	A cervical X-ray examination revealed calcification anterior to the hyoid bone (Fig. 1) and ultrasoNography revealed several cystic lesions measuring 1.0–1.5 cm	Computed tomography also showed cystic lesions with calcification anterior to the hyoid bone			cervical X-ray/US/FNA	Small cystic thyroid lesions were present, two in the left lobe and one in the right.	Cytologic examination of a fine-needle aspiration specimen from the solid mass revealed adeNocarciNoma. A preoperative diagNosis of thyroglossal duct carciNoma and adeNomatous goiter was made.		Yes	benign,adeNomatous goiter	local	Yes	No	No		surgery					12	No				Burnell, I.	10.1258/0022215054273142	Case report	1	1	1	1	1	3
167	35	F	thyroglossal duct cyst	PTC	2-cm				a painless midline neck mass	Normal	Normal	Normal	16 ng/mL (reference range, 9.6-18.5 ng/mL)	US; xray; MRI	UltrasoNography revealed a Normal left thyroid lobe with No evidence of cervical aden opathy, a hypoechogenic cystic lesion in the midline below the hyoid bone, and the absence of the right thyroid lobe.	A chest x-ray was Normal,	magnetic resonance imaging showed right hemithyroid agenesis and a cystic lesion in the median region of the neck below the hyoid bone without any solid soft tissue findings			US	UltrasoNography revealed a Normal left thyroid lobe with No evidence of cervical aden opathy, a hypoechogenic cystic lesion in the midline below the hyoid bone, and the absence of the right thyroid lobe.			Yes	NA	local	Yes	No	No		surgery					48	No				Canani, F. B.	10.4158/EP.14.4.465	Case report	1	1	1	1	1	3
168	77	M	thyroglossal duct cyst	ATC	5x6 cm		PAX-8 and TTF-1		a painless neck mass with hoarseness	NA	NA	NA		FNA; CT; A fiberoptic endoscopy	Fine-needle aspiration (FNA) was performed on the neck mass, and ~30 ml of aspirated brown fluid was sent for cytology. A large number of histiocytes were reported, without any presence of malignant cells.	demonstrated a cystic lesion of 41×34 mm in size, which was located in the left lobe of the thyroid gland, thus a thyroid cyst was suspected. An additional hyoid bone, which was adjacent to the upper side of the cystic lesion, was also identified by CT.	A fiberoptic endoscopy was performed, but No lesion was observed in the upper aerodigestive tract, except for one small polyp-like lesion in the anterior third of the right vocal cord.			CT	demonstrated a cystic lesion of 41×34 mm in size, which was located in the left lobe of the thyroid gland, thus a thyroid cyst was suspected. An additional hyoid bone, which was adjacent to the upper side of the cystic lesion, was also identified by CT.			Yes	benign	local	Yes	Yes	Yes	negative	surgery+orthotopic thyroid surgery+Neck lymph node dissection				Staged	NA	NA				Chang, Y. S.	10.3892/ol.2016.4262	Case report	1	1	1	1	1	1
169	45	F	thyroglossal duct cyst	PTC	3 cm				with a four month history of an anterior midline neck mass which was painless and associated with No other symptoms	NA	NA	NA		US	An ultrasound examination of the neck confirmed it to be a thyroglossal cyst and reported the thyroid gland Normal					US/FNA	An ultrasound examination of the neck confirmed it to be a thyroglossal cyst and reported the thyroid gland Normal	A fine needle aspiration cytology (FNAC) was done which was reported colloid thyroid Nodule		Yes	benign， colloid thyroid Nodule	local	Yes	No	No		surgery					NA	No				Chauhan, A.	10.1016/S0377-1237 (09)80069-5	Case report	1	1	1	1	1	3
170	46	F	thyroglossal duct cyst	PTC	4cm				asymptomatic anterior midline neck mass was the Chief Complaint.	NA	NA	NA		FNA, US	tumor may generate from thyroid	solid masses in the midline of the upper neck and a 5mm Nodule in right thyroid lobe in patient 1,				US	solid masses in the midline of the upper neck and a 5mm Nodule in right thyroid lobe in patient 1,			Yes	benign (Nodular goiter)	Local	Yes	Yes	No		surgery+orthotopic thyroid surgery				Concurrent	72	No				Wang, Y.	Papillary carciNoma in a thyroglossal duct remnant. Three case reports and discussion on management	Case series	2	1	1	2	2	1
171	33	F	thyroglossal duct cyst	PTC	3cm				asymptomatic anterior midline neck mass was the Chief Complaint.	NA	NA	NA		FNA, US	PC	and a 1.5cm mass in right lower lobe and a 3cm enlarged lymph Node in right lateral neck in patient 2.				US	and a 1.5cm mass in right lower lobe and a 3cm enlarged lymph Node in right lateral neck in patient 2.			Yes	benign (thyroid adeNoma)	Metastatic	Yes	Yes	Yes	positive	surgery+orthotopic thyroid surgery+Neck lymph node dissection				Concurrent	72	No				Wang, Y.	Papillary carciNoma in a thyroglossal duct remnant. Three case reports and discussion on management		2	1	1	2	2	1
172	43	F	thyroglossal duct cyst	PTC	1.6cm				asymptomatic anterior midline neck mass was the Chief Complaint.	NA	NA	NA		US, CT	Patient 3 underwent preoperative computerized tomography (CT) and ultrasound exam that revealed bilateral enlarged lymph Nodes and Normal thyroid gland.					US, CT	Patient 3 underwent preoperative computerized tomography (CT) and ultrasound exam that revealed bilateral enlarged lymph Nodes and Normal thyroid gland.			Yes	NA	Metastatic	Yes	No	Yes	positive	surgery+neck lymph node dissection					24	No				Wang, Y.	Papillary carciNoma in a thyroglossal duct remnant. Three case reports and discussion on management		2	1	1	2	2	1
173	42	M	thyroglossal duct cyst	PTC	3 cm				routine physical examination found cystic midline anterior neck mass	NA	NA	NA		FNA	The smears and cell block sections in case 1 showed macrophages and benign squamous cells The aspirated fluid in case 1 of this series showed only squamous cells and macrophages consistent with the usual thyroglossal cyst content					thyroid scan	1.5 cm cold Nodule in the right thyroid			Yes	benign，Nodular hyperplasia	local	Yes	Yes	No		surgery+orthotopic thyroid surgery+RAI	Yes	100mCi		Staged	12	No				Chen, K. T. K.	10.1002/dc.2840090315	Case series	1	1	1	2	2	1
174	44	M	thyroglossal duct cyst	PTC	4 cm	TG			1-year history of slowly enlarging, asymptomatic, anterior neck mass	NA	NA	NA		FNA	The cytospin smears in case 2 showed numerous macrophages and a smaller number of epithelial cells; The epithelial cells occurred predominantly in tight papillary clusters; The epithelial cells had dense cytoplasm with well-defined cytoplasmic borders					thyroid scan	Normal			Yes	NA	local	Yes	No	No		surgery					12	No				Chen, K. T. K.	10.1002/dc.2840090315		1	1	1	2	2	1
175	17	F	thyroglossal duct cyst	PTC		galactin-3 and HBME-1, TG			with an asymptomatic mid-submental mass for the last 2 months	Normal	Normal	Normal		CT	showed a homogeneouslowattenuated mass with 2.6-cm length in long diameter embedded to anterior neck muscle, with a dumbbell appearance with the central portion attached to the hyoid bone. The mass had a smooth margin and did Not infiltrate to adjacent tissue. Postcontrast CT scan showed an atypical small focal enhancement inside the cyst wall. There was No other focal enhancing mass or pathologi…									Yes	NA	local	Yes	No	No		surgery					NA	NA				Cheon, N. J.	10.1097/SCS.0000000000002526	Case report	1	1	1	1	1	3
176	59	F	thyroglossal duct cyst	PTC	3.0cm*2.5cm				A swelling moved on protrusion of the tongue	Normal	Normal	Normal		X-ray; FNA; US; indirect laryngoscopy	Routine hematology and blood biochemistry investigations were Normal, as was the chest Xray.	Fine-needle aspiration cytology (FNAC) revealed papillary carciNoma in the suprahyoid swelling and colloid in the Nodule in the left lobe of thyroid gland.	UltrasoNographic examination (USG) of the suprahyoid midline swelling in the neck was suggestive of a thyroglossal duct cyst with an intramural solid tumor or ectopic thyroid tissue. No neck Nodes were visible on USG.	On indirect laryngoscopy, the vocal cord movements were Normal.		FNA; US; Physical examination	Fine-needle aspiration cytology (FNAC) revealed papillary carciNoma in the suprahyoid swelling and colloid in the Nodule in the left lobe of thyroid gland.	the thyroid Nodule appeared to be a colloid Nodule against a backdrop of thyroiditis	Palpation of the thyroid gland revealed a 1.5 cm *1.5cm well-defined hard Nodule in the inferior pole of the left lobe	Yes	PTC (2 foci of papillary carciNoma with evidence of lymphocytic thyroiditis:)	metastatic	Yes	Yes	No		surgery+orthotopic thyroid surgery+RAI	Yes			Concurrent	6	No				Cherian, M. P.	10.1002/hed.21029	Case report	1	1	1	1	1	3
177	47	F	thyroglossal duct cyst	PTC	6.0 × 5.0 × 4.0 cm				had three years of persistent midline neck swelling. This lesion was completely asymptomatic.	Normal	Normal	Normal		US/CT/FNA	Ultrasound examination of the neck revealed a 5.4 × 4.2 × 3.0 cm heterogeneous mass with thickened walls located subcutaneously just below the hyoid bone. No signs of lymphadeNopathy were found.	A fine-needle aspiration biopsy of the anterior neck cyst under ultrasound control confirmed the presence of papillary carciNoma of the thyroglossal duct cyst.	Computed tomography of the neck revealed a heterogeneous irregular lesion at the hyoid bone and thyroid cartilage level with calcification.							Yes	benign，autoimmune thyroiditis without atypia.	metastatic	Yes	Yes	Yes	positive	surgery+orthotopic thyroid surgery+neck lymph node dissection+RAI	Yes			Concurrent	110	No				Chiantelli, A.	Papillary carciNoma of thyroglossal duct cyst. A case report	Case report	1	3	1	3	1	3
178	31	F	thyroglossal duct cyst	PTC (DSS)	6.0 × 6.0 cm				The mass was painless, had gradually been increasing in size, was located immediately above the hyoid bone, was 6.0 × 6.0 cm in size, elastic, soft, and had a smooth surface.	Normal	Normal	Normal		CT	CT findings showing a multiseptated, large cystic mass with calcification and enhancing solid areas in part of the interior of the mass, suggested the possibility of a thyroglossal duct cyst containing malignant or benign tumor tissue.					CT	Computed tomography (CT) examination displayed No abNormality in the thyroid or cervical lymph Nodes.			Yes	benign,Nodular hyperplasia with evidence of malignancy	local	Yes	No	No	positive	surgery					12	Yes	cervical lymph Nodes，a small Nodular mass in the left thyroid gland and lymph Node enlargement of the right cervical lymph Node were Noted by follow-up CT examination	NA		Chu, Y. C.	10.3349/ymj.2002.43.3.381	Case report	1	1	1	1	1	3
179	52	M	thyroglossal duct cyst	PTC					Painless mobile mass; No palpable Nodes	Normal	Normal	Normal	<5 ng/ml	US; FNA; thyroid 99Tc scintigraphy	The US revealed the presence of a mural Nodule with microcalcifications in the cystic mass	FNAB without echo-assistance was performed in an external diagNostic center and 1 ml of dark yellow fluid was aspirated; the cytological examination of the few cells obtained after centrifugation was negative for cancer.	In these three patients thyroid 99Tc scintigraphy showed an orthotopic thyroid gland with Normal radionuclear shape but No 99Tc captation in the hyoid region where the masses were located			US and thyroid 99Tc scintigraphy	Normal	In these three patients thyroid 99Tc scintigraphy showed an orthotopic thyroid gland with Normal radionuclear shape but No 99Tc captation in the hyoid region where the masses were located		Yes	benign	metastatic	Yes	Yes	Yes	positive	surgery+orthotopic thyroid surgery+Neck lymph node dissection				Staged	24	No				Cignarelli, M.	10.1007/BF03344066	Case series	1	1	1	2	2	1
180	49	M	thyroglossal duct cyst	PTC					Painless mobile mass; No palpable Nodes	Normal	Normal	Normal	<5 ng/ml	US; thyroid 99Tc scintigraphy	The US revealed the presence of a mural Nodule without microcalcifications in the cystic mass.	Normal	In these three patients thyroid 99Tc scintigraphy showed an orthotopic thyroid gland with Normal radionuclear shape but No 100Tc captation in the hyoid region where the masses were located			US and thyroid 99Tc scintigraphy	Normal	In these three patients thyroid 99Tc scintigraphy showed an orthotopic thyroid gland with Normal radionuclear shape but No 99Tc captation in the hyoid region where the masses were located		Yes	benign	local	Yes	Yes	Yes		surgery+orthotopic thyroid surgery+Neck lymph node dissection				Staged	24	No				Cignarelli, M.	10.1007/BF03344066		1	1	1	2	2	1
181	41	M	thyroglossal duct cyst	PTC					Non palpable mass	Normal	Normal	Normal	<5 ng/ml	US; thyroid 99Tc scintigraphy	The US revealed the presence of a mural Nodule without microcalcifications in the cystic mass	Normal	In these three patients thyroid 99Tc scintigraphy showed an orthotopic thyroid gland with Normal radionuclear shape but No 101Tc captation in the hyoid region where the masses were located			US and thyroid 99Tc scintigraphy	Normal	In these three patients thyroid 99Tc scintigraphy showed an orthotopic thyroid gland with Normal radionuclear shape but No 99Tc captation in the hyoid region where the masses were located		Yes	benign	local	Yes	Yes	Yes		surgery+orthotopic thyroid surgery+Neck lymph node dissection				Staged	24	No				Cignarelli, M.	10.1007/BF03344066		1	1	1	2	2	1
182	67	M	thyroglossal duct cyst	ATC					a 3-year history of a painless swelling in the midline of his neck which had been increasing in size	Normal	Normal	Normal		NA						isotope thyroid scan and laryngoscopy	an isotope thyroid scan revealed No abNormality, and indirect laryngoscopy showed the vocal cords to be Normal.	showed an orthotopic thyroid gland with Normal radionuclear shape but No 99Tc captation in the hyoid region where the masses were located.		Yes	NA	local	Yes	No	No		surgery					6	No				Colloby, P. S.	10.1007/BF01671177	Case report	1	1	1	1	1	3
183	62	F	thyroglossal duct cyst	OCA (FTC/HCC)	3 x 4 cm				a 2-year history of a gradually enlarging, Nontender, anterior mid- line neck mass	Normal	Normal	Normal		FNA	Cytologic examination of a fine-needle aspiration was NondiagNostic					technetium 99 thyroid scan; FNA	A technetium 99 thyroid scan demonstrated a bilobed thyroid of Normal size and location without local defects and with No enhancement of the mass	Cytologic examination of a fine-needle aspiration was NondiagNostic.		Yes	NA	local	Yes	No	No		surgery					NA	NA				Cote, D. N.	10.1016/S0194-5998 (95)70162-1	Case report	1	1	1	1	1	3
184	35	M	thyroglossal duct cyst	PTC					painless neck swelling; dysphagia; moved with deglutition and protrusion of the tongue	Normal	Normal	Normal		US; CT	Neck soNogram showed a large, midline, anterior neck swelling which was predominantly cystic. A lobulated, hypoechoic solid component was seen in the base of the lesion.	Pre- and post-contrast CT scans of the neck demonstrated a moderately enhancing, lobulated soft-tissue component within the large, cystic mass lesion				US; CT; Radio-nuclide scan	The thyroid gland was separately identified. There was No cervical lymphadeNopathy.	Radio-nuclide scan showed Normal uptake and activity of the thyroid gland		Yes	NA	local	Yes	No	No		surgery					NA	NA				Datar, S.	10.1016/S0899-7071 (00)00175-3	Case report	1	1	1	1	1	3
185	33	M	thyroglossal duct cyst	PTC (Classic)	2 × 2 .5cm				swelling in the front of the neck for the last 3 months, which was insidious in onset and gradually progressive in size	Normal	Normal	Normal	Postoperatively after 6 weeks, 4.7 IU/ml. (Reference range 1.6–60). Follow up < 0.04 ng/ml (Reference range—3–45).	Fiberoptic laryngoscopy; US; FNA; CT; MRI	Fiberoptic laryngoscopy was Normal	USG neck revealed a well-defined heteroechoic, solid, smoothly marginated oval-shaped mass measuring 2.2 × 1.4 × 1.8 cm anterior to (L) thyroid cartilage lamina and superior to the (L) lobe of the thyroid. The lesion showed internal vascularity. There was No superficial extension Noted. There was aNother well-defined round mass measuring 1.6 × 0.9 cm located, lateral to the above-mentioned mass (…	FNAC from the swelling and (L) level III lymph Node were suggestive of malignancy Papillary thyroid carciNoma. (Bethesda Category VI).	showed a 20 × 18 × 17 mm sized hypodense and hyper enhancing lesion, abutting the lower half of the external surface of the left lamina of the thyroid cartilage in the anterolateral aspect. Posteriorly, the lesion was abutting the superior pole of the left lobe of the thyroid.	the lesion appears heterogeNously hyperintense to muscle, on T2 WI and shows heterogeNous post contrast enhancement. There was a left level III lymph Node measuring 11 mm in maximum diameter (with areas of internal calcification and necrosis).	US; MRI	Both lobes of the thyroid appear Normal in size and echo morphology. There were No Nodules.	The density of both lobes of thyroid are equal and Normal. The visualised vascular structures appears Normal. The upper trachea and laryngopharynx were Normal. Rest of the visualised bones & cartilages appear Normal		Yes	PTC (multifocal classical variant)	metastatic	Yes	Yes	Yes	positive	surgery+orthotopic thyroid surgery+neck lymph node dissection+RAI	YES	100 mCi		Concurrent	6	No				Deepthi, S.	10.1007/s12070-023-03808-z	Case report	1	1	1	1	1	1
186	64	M	thyroglossal duct cyst	PTC	2x2 cm				The mass which was painless and which moved with swallowing was present for 10 years	Normal	Normal	Normal		US	By neck ultrasoNography (USG), a midline lesion that contained calcified foci, which resembled TDC, was seen.					US; TC 99 nucleotide scanning; FNAB	Thyroid gland had Normal dimensions, but two Nodules of 1 cm and 6 mm in dimensions were visible in the right and left lobe parenchymes. No cervical lymphadeNopathy was detected.	After this finding TC 99 nucleotide scanning of the thyroid gland was done and a hypoactive lesion in the mid-zone of the right lobe and hyperactive uptake in the medial part of the inferior pole of the left lobe was seen	Fine needle aspiration biopsy (FNAB) of the hypoactive lesion revealed cytological findings consistent with papillary carci Noma.	Yes	PTC	local	Yes	Yes	No		surgery+orthotopic thyroid surgery+RAI	YES			Staged	NA	NA				Demir, D.	Simultaneous existence of papillary carciNoma in the thyroid gland and thyroglossal duct cyst in two patients	Case series	2	1	1	2	2	1
187	55	F	thyroglossal duct cyst	ATC	2 x 2 cm				with a swelling in front of her neck and hoarseness of voice which had been present three months	Normal	Normal	Normal		Nasopharyngoscopy, laryngoscopy and bronchoscopy; A chest X-ray; US	Nasopharyngoscopy, laryngoscopy and bronchoscopy were unremarkable.	A chest X-ray was Normal. An Xray of the neck revealed a soft tissue mass in the lower part，No calcification or vertebral destruction was seen.	UltrasoNography of the abdomen was unremarkable			A chest X-ray; Intraoperative examination	A chest X-ray was Normal. An Xray of the neck revealed a soft tissue mass in the lower part，No calcification or vertebral destruction was seen.	Intra-operatively, a hard Nodule was found in the midline extending into right lobe of thyroid		Yes	benign， The rest of the thyroid gland was Normal and there was No evidence of papillary, follicular or anaplastic carciNoma.	local	Yes	Yes	No		surgery+orthotopic thyroid surgery				Concurrent	NA	NA				Deshpande, A.	10.1017/S0022215100131871	Case report	1	1	1	1	1	3
188	24	F	thyroglossal duct cyst	PTC (Classic)	2 X 1 cm	TTF1 and PAX8			mobile, Nontender, cystic mass gradually increasing for the last 1 year	Normal	Normal	Normal	Preoperatively Normal; Post-operatively thyroglobulin assays at 6, 12, 24 months Normal	US; CT; FNA; 99 mTc pertechnetate thyroid scan	Ultrasound revealed a hypoechoic cystic lesion in the midline below the hyoid bone, a Normal right thyroid lobe and an absent left lobe with No evidence of cervical lymphadeNopathy.	of neck	Fine needle aspiration cytology from the cystic lesion was suggestive of thyroglossal cyst.	suggested a Normal size of the right thyroid lobe with physiological uptake and Non-visualization of the left lobe. Ill-defined decreased tracer uptake was seen in the thyroglossal cyst without any associated presence of functioning thyroid tissue		US; CT; 99 mTc pertechnetate thyroid scan	Ultrasound revealed a hypoechoic cystic lesion in the midline below the hyoid bone, a Normal right thyroid lobe and an absent left lobe with No evidence of cervical lymphadeNopathy.	The left lobe and isthmus of thyroid were absent. The right thyroid lobe was Normal and there was No evidence of cervical lymphadeNopathy.	suggested a Normal size of the right thyroid lobe with physiological uptake and Non-visualization of the left lobe. Ill-defined decreased tracer uptake was seen in the thyroglossal cyst without any associated presence of functioning thyroid tissue	Yes	NA	local	Yes	No	No		surgery					36	No				Dhingra, S.	10.1007/s12070-020-01951-5	Case report	1	1	1	1	1	1
189	34	F	thyroglossal duct cyst	MEC		TTF-1,CK-19	TG, calcitonin, galectin-3, and Hector Battifora mesothelial antigen 1		primary autoimmune hypothyroidism	NA	NA	NA		US; FNA	The thyroid ultrasound revealed a pseudoNodular pattern; A new thyroid ultrasound was performed, showing a cystic lesion in the median suprathy roid area, measuring 6 x 9 x 10 mm, Not previously reported. After 4 months, the suprathyroid cystic lesion was confirmed by thyroid ultrasound, measuring 6 x 11 x 12 mm.	The patient was referred for fine-needle aspiration cytology. Cytological examination showed lymphocytes, red blood cells, and some epithelial aggregates with large cytoplasm and nuclear polymetrism with oxyphilic aspects.				US	The thyroid ultrasound revealed a pseudoNodular pattern.			Yes	NA	local	Yes	No	No		surgery					13	No				Di Dato, C.	10.2174/0118715303323033240620103828	Case report	1	1	1	1	1	1
190	14	F	thyroglossal duct cyst	PTC	3 cm				a gradually enlarged painless mass in her neck which she had Noted one year earlier	Normal	Normal	Normal		US; FNAB; Indirect laringoscopy	US showed a subcutaneous cystic lesion with irregular content.	Fine needle aspiration biopsy (FNAB) was carried revealing only features of simple TDC	Indirect laringoscopy examination was unremarkable.			US	Appearance, shape, and size of thyroid gland were Normal.			Yes	NA	local	Yes	No	No		surgery					NA	No				Diaconescu, M. R.	Thyroglossal duct cyst carciNoma in child and adult. Two case reports	Case series	2	1	1	2	2	1
191	44	M	thyroglossal duct cyst	PTC					an asymptomatic midline neck swelling which had been progressively increased in size for two years	Normal	Normal	Normal		US; FNAB	US of the neck revealed an “inNocent” cystic mass under the hyoid measuring 4 cm in diameter, associated also with a thyroid hypoechoic Nodule of 8 mm Ø situated in the center of the right unmodified thyroid lobe. Thyroid function tests and other baseline blood investigations was within Normal range. Repeated US guided FNAB of the cyst was inconclusive A clinical diagNostic of TDC was made.	Repeated US guided FNAB of the cyst was inconclusive A clinical diagNostic of TDC was made				US	US of the neck revealed an “inNocent” cystic mass under the hyoid measuring 4 cm in diameter, associated also with a thyroid hypoechoic Nodule of 8 mm Ø situated in the center of the right unmodified thyroid lobe. Thyroid function tests and other baseline blood investigations was within Normal range. Repeated US guided FNAB of the cyst was inconclusive A clinical diagNostic of TDC was made.			Yes	PTC	local	Yes	Yes	No		surgery+orthotopic thyroid surgery				Concurrent	36	No				Diaconescu, M. R.	Thyroglossal duct cyst carciNoma in child and adult. Two case reports		2	1	1	2	2	1
192	14	F	thyroglossal duct cyst	PTC	3 cm				an 11-month history of neck swelling	Normal	Normal	Normal	undetectable	US; CT	A neck ultrasound confirmed the diagNosis of a thyroglossal cyst. The cystic mass was well-defined, situated in the left paramedian region at the level of the hyoid bone, with a heterogeNous component that showed calcifications. There was No significant cervical lymphadeNopathy. The thyroid gland was Normal.	It revealed a lobulated cystic lesion (2cm × 1.8cm × 3.3cm) with a calcified component (Figure 2). This lesion was attached to the anterior hyoid bone with extension from the base of the tongue and deep tongue musculature. The solid component was heterogeneously and intensely enhanced.				US	The thyroid gland was Normal.			Yes	benign	local, microscopic invasion of the adjacent muscles	Yes	Yes	No		surgery+orthotopic thyroid surgery+RAI	YES			Staged	12	No				El Korbi, A.	10.11604/pamj.2019.32.121.15246	Case series	1	1	1	2	2	1
193	64	M	thyroglossal duct cyst	PTC	3 cm				slow increase of a midline cervical mass, without trouble, over the past year (elastic, movable)	Normal	101 nmol/L	Normal	Preoperatively Normal	US	Ultrasound imaging of the neck showed an infrahyoid cyst 3 cm in diameter. There was No evidence of thyroid Nodules or cervical lymph Node enlargement.					US; thyroid scan	There was No evidence of thyroid Nodules or cervical lymph Node enlargement.	Scintiscan (I-131) of the thyroid gland was Normal.		Yes	NA	local	Yes	No	No		surgery					60	No				Zivaljevic, V.	10.1080/00015458.2006.11679886	Case report	1	1	3	1	1	1
194	48	M	thyroglossal duct cyst	PTC	2 cm	keratins TG	calcitonin, CgA, and CEA		No obvious symptoms (the lesion was incidentally discovered during the preoperatory workup of a uvula lesion that was biopsied and histologically proven as a banal squamous papilloma.)	Normal	Normal	Normal		FNA; US	In case 1, clusters of tumor cells often having a papillary configuration were scattered within a granular background showing nuclear debris (Figs. 1, 2).	During the preoperative work-up of a uvula squamous papilloma a cystic mass of the neck is incidentally found on ultrasound scan of the upper neck				US; CT; 131I scan	Ultrasound, computed tomographic (CT), and I131 scans of the thyroid were negative.			Yes	NA	local	Yes	No	No		surgery					108	No				Falconieri, G.	10.1177/106689690100900114	Case series	1	1	1	2	2	1
195	21	F	thyroglossal duct cyst	PTC	3 x 1.5 x 2 cm	keratins TG	calcitonin, CgA, and CEA		long-standing asymptomatic Nodule of the upper neck	Normal	Normal	Normal		FNA	In case 2 the diagNostic material was limited to a few groups of atypical, cohesive cells with overlapping nuclei having occasional distinct inclusions					US; CT; 131I scan	Ultrasound, computed tomographic (CT), and I131 scans of the thyroid were negative.			Yes	NA	local (the suspicion of neoplastic infiltration into the adjacent neck soft tissues.)	Yes	No	No		surgery					24	No				Falconieri, G.	10.1177/106689690100900114		1	1	1	2	2	1
196	44	F	thyroglossal duct cyst	PTC (DSS)	1 cm				the growth of a small lump at the level of the median line of the anterior neck region without any clinical symptoms	NA	NA	NA		US	an ultrasound scan of the thyroid and the suprahyoid region,which revealed a thyroid gland with Normal volume and structure and at the level of themedian line, the presence in the suprahyoid section of a dense, homogeneous, and hypoechoic cyst like formation measuring 1.2 x1.0 cm in diameter.					US	an ultrasound scan of the thyroid and the suprahyoid region,which revealed a thyroid gland with Normal volume			Yes	benign,Nodular hyperplasia	local	Yes	Yes	No		surgery+orthotopic thyroid surgery+RAI	YES			Concurrent	48	No				Falvo, L.	Papillary thyroid carciNoma in thyroglossal duct cyst: Case reports and literature review	Case series	2	1	1	2	2	1
197	32	F	thyroglossal duct cyst	PTC					a lump on the anterior suprahyoid neck region that had developed 2 years earlier and had slowly increased in size	NA	NA	NA	preoperative 97ng/ml (rang 5-25ng/ml)	US; FNAC	revealed the presence of a hypoechoic cystic formation in thesuprahyoid region measuring 1.2 cm in diameter	This examination revealed the presenceof a papillary carciNoma in the median cystic formation	revealed No signs of uptake			US	an overall increase in thyroid size and thepresence of hypoechoic and mixed Nodular formations in both lobes.			Yes	benign，micromacrofollicular hyperplasia	local	Yes	Yes	No		surgery+orthotopic thyroid surgery				Concurrent	40	No				Falvo, L.	Papillary thyroid carciNoma in thyroglossal duct cyst: Case reports and literature review		2	1	1	2	2	1
198	47	F	thyroglossal duct cyst	PTC (follicular variant)	1 cm				a Nonpainful formation measuring 1 cm in diameter in the suprahyoid region observed to be mobile on tongue protrusion	NA	NA	NA		US	An ultrasound scan made of the region revealed the presence of a hypoechoic cystic formation in the thyroglossal duct					US	the presence of a hypoisoechoic formation in the left thyroid lobe			Yes	PTC (multifocal)	metastatic	Yes	Yes	Yes	positive	surgery+orthotopic thyroid surgery+Neck lymph node dissection				Concurrent	72	No				Falvo, L.	Papillary thyroid carciNoma in thyroglossal duct cyst: Case reports and literature review		2	1	1	2	2	1
199	16	M	thyroglossal duct cyst	PTC					Neck mass，left laterocervical lymphNode pathology (lymph Nodes with a maximum diameter of 2 cm)	NA	NA	NA	pre-recurrent: 234 ng/ml (reference range, 5-25 ng/ml)	NA (post-recurrence：US; FNA; totalbody scintigraphy)	Ultrasound scans revealed the presence of lymph Node pathology in the left laterocervical region (lymph Nodes with a maximum diame.ter of 2 cm) in the right mandibular subangle (lymphNode measuring 1.9 cm in diameter)	FNA of the lymph Node formations present in the left laterocervical region, which revealed the "presence of macrophages and groups of epithelial cells with cytological characteristics compatible with metastatic papillary carciNoma."	there were No findings of an up-take			US	the presence in the IIl median of the right thyroid lobe of a Nodular formation measuring 0.4cm in diameter.			Yes	NA	local	Yes	No	No		surgery					96	Yes	Left posterior cervical lymph Nodes			Falvo, L.	Papillary thyroid carciNoma in thyroglossal duct cyst: Case reports and literature review		2	1	1	2	2	1
200	49	M	thyroglossal duct cyst	ATC	3*4cm				a painless neck swelling	Normal	Normal	Normal		131I scan; CT; FNA; x-ray	The I131 scan detected a compressive image located midline inthe thyroid isthmus	The computed tomographyslices showed a tumour located outside the thyroid gland.	Fine-needle aspiration (FNA) revealed a cyst for-mation with atypical squamous proliferation suggestiveof SCC	Normal		thyroid uptake and scan	Normal			Yes	NA	local	Yes	No	No		surgery+radiotherapy			radiotherapy (58Gy)		52	No				Ferrer, C.	Squamous cell carciNoma of the thyroglossal duct cyst: Report of a new case and literature review	Case report	1	3	1	3	1	3
201	44	F	thyroglossal duct cyst	PTC	6cm				a painless, median, anterior cervical swelling that had been progressively evolving for 2 and a half years，There was No evidence of dysphonia, dysphagia or cough. P	NA	NA	NA		US	Cervical ultrasoNography revealed a heterogeneous oval formation with internal calcifications, more or less regular contours, posterior reinforcement,relatively thick-walled, anterior cervical location, pushing back the muscles laterally and posteriorly, poorly vascularized on Doppler					US	The thyroid gland was Normal in size, with a finely Nodular echostructure			Yes	benign，No carciNomatous lesions	local	Yes	Yes	Yes	negative	surgery+orthotopic thyroid surgery+Neck lymph node dissection				Staged	36	No				Foma, W.	10.1093/jscr/rjad440	Case report	1	1	1	1	1	1
202	40	F	thyroglossal duct cyst	PTC (PTC/FTC)	6 cm				painless well-demarcated anterior midline neck mass rapidly growing in size	Normal	Normal	Normal	very high (355 ng/ml)	X-ray; US	chest X-rays were Normal	A neck ultrasoNography identified a 4 cm cyst above a slightly enlarged thyroid gland without any significant alteration.				US/FNA/CT	A neck ultrasoNography identified a 4 cm cyst above a slightly enlarged thyroid gland without any significant alteration.	Further staging with neck soNogram showed an enlarged thyroid gland with a pattern suspicious for neoplastic disease subsequently confirmed by fine-needle aspiration biopsy.	CT scan failed to identify distant metastatic disease	Yes	PTC/FTC,papillary and follicular carciNoma of the thyroid gland with focal invasion of the capsule	metastatic	Yes	Yes	Yes	positive	surgery+orthotopic thyroid surgery+neck lymph node dissection+RAI	YES			Staged	39	Yes	In May 2003 evidence of iodine positive metastatic neck Nodes was confirmed by fine-needle aspiration biopsy. Thyroglobulin levels were very high (355 ng/ml). 2000年2月行手术切除异位甲状腺			Gebbia, V.	10.1186/1752-1947-2-132	Case report	1	3	1	1	1	3
203	37	M	thyroglossal duct cyst	PTC	3 cm	Anti-Human Thyroglobulin			swelling in the midline of the neck.	NA	NA	NA		NA						CT and radioactive iodine scanning	Postoperative development, computed tomography of the neck and radioactive iodine scanning were Normal.			Yes	NA	local; neighbouring fibrous tissue and striated muscle infiltration	Yes	No	No		surgery					48	No				Grabowska, H.	10.1016/S0344-0338 (11)80850-2	Case report	1	1	1	1	1	3
204	52	M	thyroglossal duct cyst	PTC	3x2cm				suddenly increased lump in the neck	NA	NA	NA		NA						NA				Yes	NA	local	Yes	No	No		surgery					13	No				Guraieb, S. R.	10.1001/archotol.1962.00740040468014	Case report	1	3	1	1	1	3
205	39	F	thyroglossal duct cyst	PTC	1.5 cm				a mass approximately 1.5 cm in diameter between the submental region and thyroid cartilage, which was mobile by swallowing.	Normal	Normal	Normal		US; MRI; FNAB	Neck ultrasoNography (USG) revealed multiNodular goiter containing Nodules the largest of which was 6 mm in size, and TDC that was 12 mm in size in the midline between the hyoid bone and thyroid cartilage.	Findings compatible with TDC were determined in the patient’s neck magnetic resonance imaging (MRI)	The result of the fine-needle aspiration biopsy (FNAB) was atypia of undetermined significance.			metastasis scan/US	The metastasis scans of the patient were negative	Neck ultrasoNography (USG) revealed multiNodular goiter containing Nodules the largest of which was 6 mm in size, and TDC that was 12 mm in size in the midline between the hyoid bone and thyroid cartilage.		Yes	benign	local	Yes	Yes	No		surgery+orthotopic thyroid surgery				Concurrent	24	No				Haciyanli, M.	10.47717/turkjsurg.2022.4268	Case report	1	1	1	1	1	1
206	40	F	thyroglossal duct cyst	PTC	5×4 cm				2 years history of a slowly enlarging upper midline neck mass	Normal	Normal	Normal	well below the Normal limit	CT; FNA	CTscan revealed 6×4 cms lesion in maximumaxial dimension inthe upper neckregion inferior to the body of the hyoid. Septae with eccentrically located mural Nodule with calcifications were also Noted in the lesion with homogeNously enhancing right level II and III Nodes	USG guided FNA from the lesion was consistent with papillary thyroid carciNoma and that from the Nodes confirmed the metastases. Rest of the work up did Not reveal any metastases any where in the body				CT	Thyroid gland was Normal both clinically and radiologically			Yes	PTC (papillary carciNoma in the right lobe of thyroid.)	metastatic	Yes	Yes	Yes	positive	surgery+orthotopic thyroid surgery+neck lymph node dissection+RAI	Yes			Concurrent	36	No				Hakeem, A. H.	10.1007/s13193-013-0233-z	Case report	1	1	1	1	1	3
207	57	M	thyroglossal duct cyst	ATC	4.2 cm × 3.2 cm	cytokeratin and CEA	TG		an asymptomatic tumor in his anterior neck	Normal	Normal	Normal		xray; US; ⁶⁷Ga scintigram; CT and MRI; FNA; Laryngoscopic examination	A chest X-ray was unremarkable, but X-rays of the soft tissues of the neck showed microcalcified deposits confined to the tumor.	UltrasoNography revealed a tumor, 3.1 cm × 3.6 cm in size, with a solid pattern, Not extending to the thyroid gland. The hypoechoic lesion showed echogenic dots inside the tumor. No other specific findings were observed.	⁶⁷Ga scintigram revealed an apparent positive accumulation confined to the tumor	Both computed tomography (CT) and magnetic resonance imaging (MRI) showed the tumor to be located in front of the epiglottis, involving the hyoid bone. The border of the adjacent muscles was preserved and multilocular cysts were visible in the tumor.	The aspiration biopsy cytology revealed class V malignancy, the cytological analysis showing many separate atypical cells with bizarre nuclei. A significant number of altered cells, almost rectangular in shape, were also found, which were classified as keratinized epidermoid carciNoma cells.Laryngoscopic examination showed the epiglottis to be displaced to the left by the tumor, but the vocal cor…	¹²³I scintigram; ²⁰¹Tl scintigram	A ¹²³I scintigram demonstrated a Normal thyroid gland in the Normal site with No ectopic thyroid tissue, and a ²⁰¹Tl scintigram showed No abNormal accumulation in either the early or late phases.			Yes	NA	local	Yes	No	Yes		surgery+neck lymph node dissection+radiotherapy			radiotherapy		84	No				Hama, Y.	10.1007/BF02385793	Case report	1	1	1	1	1	3
208	40	M	thyroglossal duct cyst	PTC					anenlarg ing midline mobileneckmass	NA	NA	NA		US; FNA; CT	Figure 1 shows sagittal and transverse views of the mass. Figure 2 is performed with power Doppler. The palpable abNormality is a primarily cystic mass measuring 5.0 3.4 4.1cm arisinginthemidlineseparate fromthe thyroid and submandibular glands. The mass is predominantly anechoic with a few thick septations. Two small solid, Nodular components are present measuring in total of 1.2 cm with promine…	A fine-needle aspiration biopsy was performed, targeting the solid component.	Preoperative computed tomography (CT) in this case (Fig. 3) confirmed the enhancing solid component. Both modal ities showed microcalcifications that are typical of papillary thyroid carciNoma.							Yes	PTC (multifocal papillary thyroid carciNoma)	local	Yes	Yes	No		surgery+orthotopic thyroid surgery+RAI	Yes			Staged	NA	NA				Higgins, J. J.	10.1097/RUQ.0000000000000292	Case report	1	1	1	1	1	3
209	43	F	thyroglossal duct cyst	PTC	2 cm				painless swelling	NA	Normal	Normal	undetectable.	FNA	A fine needle aspiration revealed the swelling to be cystic. Cytology of the aspirate showed abundant amorphous material, suggestive of colloid, raising the possibility of ectopic thyroid tissue. The few degenerate cells Noted did Not show any neoplastic features.					99mTc-pertech netate thyroid scan	99mTc-pertech netate thyroid scan revealed No abNormal uptake in the thyroid gland or adjacent neck spaces.			Yes	NA	local	Yes	No	No		surgery					6	No				Hilger, A. W.	10.1017/S0022215100132207	Case report	1	1	1	1	1	3
210	49	M	thyroglossal duct cyst	ATC	6.0 × 4.0 × 4.0 cm				neck mass with associated pain, inarticulacy and swallowing discomfort	NA	NA	NA		nasal endoscopy; US; MRI; Whole body positron emission tomography (PET)	On nasal endoscopy, No abNormality was found in his nasal, oral, pharyngeal or laryngeal areas.	UltrasoNography demonstrated a solid-cystic multilocular mass (5.8 × 3.6 cm) with irregular shape and well blood supply connecting with hyoid bone.	MRI showed a 5.6 × 3.2 × 3.6 cm lesion with mixed signals and unclear margins. The lesion appeared to arise from Notch thyroid and extend to midline tongue base	Whole body positron emission tomography (PET) scanning did Not reveal any regional or distant metastatic diseases		MRI	There was No evidence of abNormal thyroid gland and cervical lymphadeNopathy			Yes	NA	local	Yes	No	No		Surgery+ Chemotherapy + radiotherapy			radiotherapy,chemotherapy		24	No				Huang, Q.	10.1177/2050313x18767050	Case report	1	1	1	1	1	1
211	78	M	thyroglossal duct cyst	ATC					a long history of a midline mass of the neck which had recently grown rapidly	Normal	Normal	Normal		CT; US; MRI; 99mTcMIBI; Laryngoscopic; FNA	CT scan 3 days ago showed a large midline cystic neck mass without evidence of thyroid pathology. CT scan of head, neck and thorax did Not reveal any evidence of a primary squamous cell carciNoma from aNother origin.	Ultrasound examination showed a round cystic mass, without enlarged cervical lymph Nodes or thyroid Nodules and fine needle aspiration revealed keratinized epidermoid cells, suspicious for malignancy.	showed a round mass with thick irregular wall, peripheral enhancement and central necrosis. In addition, No pathological enlarged lymph Nodes were demonstrated	The early images obtained 15min after the i.v. injection of 740MBq of the radiotracer revealed increased activity in the periphery of the cystic lesion with a central photopenic area and Normal accumulation in the thyroid gland. However, the delayed image obtained 3h after injection showed faint retention of the tracer in the periphery of the cystic lesion, as a result of low peripheral metabolic…	Laryngoscopic evaluation showed Normal findings。fine needle aspiration revealed keratinized epidermoid cells, suspicious for malignancy.	CT; US	CT scan 3 days ago showed a large midline cystic neck mass without evidence of thyroid pathology.	Ultrasound examination showed a round cystic mass, without enlarged cervical lymph Nodes or thyroid Nodules and fine needle aspiration revealed keratinized epidermoid cells, suspicious for malignancy.		Yes	NA	local	Yes	No	No		surgery+radiotherapy	NO		radiotherapy		6	No				Iakovou, I.	Squamous cell carciNoma in a thyroglossal duct cyst and 99mTc-MIBI findings	Case report	1	3	1	3	1	3
212	35	F	thyroglossal duct cyst	PTC (follicular variant)	4X3 cm,				swelling in the midline of the neck in the submental region since the past five years.The swelling gradually increased in size since then and was associated with pain on pressure without any discharge.	NA	NA	NA		US/FNA	An utrasoNogram (USG) of the neck revealed a thick walled multiseptate cystic mass with focal solid area with an impression of thyroglossal duct cyst. FNAC was performed and the aspiration yielded 0.1ml of brown colloid like material.					imaging of the neck; thyroid scintigraphy	imaging of the neck showed No evidence of thyroid Nodules or cervical lymph Node enlargement.	Patient underwent thyroid scintigraphy which showed Normal uptake and was advised follow up		Yes	NA	local	Yes	No	No		surgery					NA	NA				Jackson, G. L.	Papillary carciNoma in recurrent thyroglossal duct cyst	Case report	1	3	1	3	1	3
213	35	F	thyroglossal duct cyst	PTC	1-cm				a 3-month history of a midline neck mass	Normal	Normal	Normal		CT; US; FNA	Computed tomography (CT) of the neck without contrast revealed a 1.3-cm, oval soft-tissue mass closely associated with the cricoid cartilage	With the possibility of a thyroglossal duct cyst carciNoma in mind, a thyroid ultrasound and thyroid function test were completed, which showed No abNormalities.	FNA was inconclusive, showing only atypical epithelial cells.			US; CT	With the possibility of a thyroglossal duct cyst carciNoma in mind, a thyroid ultrasound and thyroid function test were completed, which showed No abNormalities.	The thyroid gland appeared Normal, and there was No evidence of cervical lymphadeNopathy		Yes	benign	local	Yes	Yes	No		surgery+orthotopic thyroid surgery+RAI	YES			Staged	NA	NA				Jang, D. W.	Thyroglossal duct cyst carciNoma: case report and review of the literature	Case report	1	3	1	3	1	3
214	50	M	thyroglossal duct cyst	PTC					a midline neck swelling, The swelling was moving with deglutition and pro trusion of tongue	Normal	Normal	Normal		US; FNAC	UltrasoNography of the neckrevealed a cystic lesion with partially calcified mural Nodule.	He underwent fine needle aspi ration cytology (FNAC) which was reported as benign (Bethesda category II) in an outside hospital; afterwards, the slides were reviewed and the review report was suspicious of malignancy (Bethesda category V).				US	The thyroid gland was reported as Normal			Yes	PTC (f papillary microcarciNoma)	local	Yes	Yes	No		surgery+orthotopic thyroid surgery+RAI	YES			Staged	NA	NA				Jena, A.	10.1007/s13193-019-00898-6	Case report	1	1	1	1	1	3
215	70	M	thyroglossal duct cyst	FTC	2.5-cm				a neck mass that had increased in size over the preceding year	Normal	Normal	Normal		US; Tc-99m	The mass was solid by ultrasound	in addition, there was afocus of activity corresponding to the neck mass, com-patible with functioning tissue within a thyroglossal ductremnant				l-131; Tc-99m	l-131 uptake was 46% at 24 hours,compatible with hyperfunction	lmaging with Tc-99m sodium pertechnetate showed mild thyroid hyperplasia and ac.tivity within the pyramidal lobe		Yes	benign	local	Yes	Yes	No		surgery+orthotopic thyroid surgery				Staged	NA	NA				Johnson, L. A.	10.1097/00003072-198805000-00023	Case report	1	3	1	1	1	3
216	60	F	thyroglossal duct cyst	PTC	4 cm				firm lump that had remained unchanged in neck	NA	NA	NA		upper and lower gastrointestinal series, proctoscopy, and mammography; intraveNous pyelogram and Renal arteriography; chest x-ray	negative	An intraveNous pyelogram revealed a mass in the superior pole of the right kidney. Renal arteriography demonstrated the lesion to be avascular, and nephrotomograms revealed it to be cystic. The lesion was interpreted as being a probable benign cyst, although the possibility of a necrotic tumor could Not be excluded.	Preoperative chest x-ray examination showed a solitary 2 cm. Nodule in the left midhmg fiekl.			thyroid scan	Normal			Yes	benign，diffuse Noduhu" goiter was seen	metastatic	Yes	No	No		surgery					7	Yes	The patient refused further surgery at that time but returned seven months later at which time the submental mass was 5 cm. in greatest dimension and was somewhat nlore adherent to tile overlying skin.	Yes	Nevertheless the tumor recurred and the patient died of extensive locally recurrent disease in April 1973, two years following the neck surgery	Joseph, T. J.	10.1016/S0046-8177 (75)80080-3	Case series	1	1	1	2	2	1
217	33	M	thyroglossal duct cyst	PTC	3 × 2.5 cm				an enlarging anterior midline neck mass of six months’ duration	NA	NA	NA		NA						thyroid scan	Normal			Yes	NA	local	Yes	No	No		surgery					12	No				Joseph, T. J.	10.1016/S0046-8177 (75)80080-3		1	1	1	2	2	1
218	56	F	thyroglossal duct cyst	NA					a painless midline neck swelling; recurrent bleeding with ulceration of the swelling four months prior to her visit to the Ear, Nose and Throat (ENT) clinic	Normal	Normal	Normal	Normal	FNA; US; CT; lexible nasopharyngolaryngoscopy	As fine needle aspiration cytology was inconclusive, an incision biopsy was performed in the ulcerated area of the mass, and the diagNosis of papillary adeNocarciNoma (Fig. 2) was confirmed.	UltrasoNography of the neck revealed a heterogeneous echogenic mass at the midline just above the thyroid region, measuring 2.7 cm x 4.2 cm x 3 cm, and it did Not communicate with the thyroid gland.	Computed tomography (CT) showed a heterogeneous mass at the submental region with local infiltration and hyoid bone erosion. However, a clear demarcation was seen between the mass and the thyroid gland, and there was No regional lymphadeNopathy identified.	Flexible nasopharyngolaryngoscopy revealed a mobile vocal cord, and No suspicious mass was seen.		Intraoperative palpation	Intraoperatively, the tumour was Not in contact with either lobe of the Normal -looking thyroid gland, and palpation of the thyroid gland did Not reveal any suspicious Nodular mass.			Yes	NA	local	Yes	No	Yes		surgery+neck lymph node dissection					12	No				Kahairi, A.	Thyroglossal duct carciNoma	Case series	2	1	1	2	2	1
219	46	M	thyroglossal duct cyst	PTC	5 cm				a slowly progressive mid-line mass	Normal	Normal	Normal		NA	The mass had a well defined contour with rubbery hard borders and was Not attached to the skin; it moved with deglutition and protrusion of the tongue.									NA	NA	local	Yes	No	No		surgery					3	No				Kalderon, A. E.	10.1002/1097-0142 (196606)19:6<839::aid-cncr2820190614>3.0.co; 2-g	Case report	1	1	1	1	1	1
220	46	M	thyroglossal duct cyst	PTC (follicular variant)	5×5×4cm				with a chief complaint of a lump in the anterior compartment of the neck, located in the front and slightly to the right, which the patient had Noticed since a year ago and has been increasing in size in the last 6 months	Normal	Normal	Normal		US; CT	The result showed that there was No abNormality in the thyroid gland; however, a cystic lesion in the anterior midline area was found, sized approximately 3:4×3:5×4:5 cm with debris sediment located inside the lesion which raised suspi cions towards the thyroglossal duct cyst.	which then showed a complex cystic mass in the front neck area located in the right parasagittal area, sized approximately 3:9×3:8×5:5 cm, attached to the right infrahyoid muscle, appearing to bulge into the larynx, with differential diagNosis of the thyroglossal duct cyst or epider moid cyst				US; CT	The result showed that there was No abNormality in the thyroid gland; however, a cystic lesion in the anterior midline area was found, sized approximately 3:4×3:5×4:5 cm with debris sediment located inside the lesion which raised suspi cions towards the thyroglossal duct cyst.	The thyroid gland appeared to be within Normal limits. The scan also discovered multiple lymph Node enlargement in the submental area and along the right jugular chain that measured largest in size 22mm in the right area and 17mm in the left.		Yes	NA	local	Yes	No	No		surgery					6	No				Kartini, D.	10.1155/2020/6985746	Case report	1	1	1	1	1	1
221	9	F	thyroglossal duct cyst	PTC	2.25 cm				a swelling in the midline of the neck	NA	NA	NA		NA						NA				NA	NA	metastatic	Yes	No	Yes	negative	surgery+neck lymph node dissection					13	Yes	Biopsy of 1 of the Nodes in the left side of the neck at this time revealed metastatic carciNoma; ; extensive metastatic carciNoma of the lungs and liver	Yes	severe cerebral edema and extensive metastatic carciNoma of the lungs and liver were found	Keeling, J. H.	10.1002/1097-0142 (195905/06)12:3<596::aid-cncr2820120319>3.0.co; 2-2	Case series	1	1	1	2	2	1
222	41	M	thyroglossal duct cyst	PTC	1.5-2 cm				a midline mass	NA	NA	NA		microscopic examination	On microscopic examination the large cystic area was found to be a solid lesion composed of nests and strands of rather small ceIIs with oval to round nuclei. The cytoplasm of some of these cells was vacuolated. Some acini containing colloid were seen.					NA				Yes	NA	local	Yes	No	No		surgery					6	No				Keeling, J. H.	10.1002/1097-0142 (195905/06)12:3<596::aid-cncr2820120319>3.0.co; 2-2		1	1	1	2	2	1
223	76	F	thyroglossal duct cyst	PTC	5 cm				recent dysphagia for solid food, without dyspnea or hoarseness	Normal	Normal	Normal	Normal	US; CT; FNA; wholebody scan with I131 (5 mci)	On the neck soNogram, the mass was cystic with thick borders;	CT scan of the neck, before and after intraveNous contrast medium, showed a left paramedian cystic mass attached to the hyoid bone, which had the left portion eroded. Irregular wall of the cyst with internal moderate enhancing soft tissue was identiWed on the CT scan in retrospect	Fine-needle aspiration of the mass was negative for malignancy.	revealed an uptake zone on the left side of the neck without evidence of palpable Nodes.		US; thyroid scintiscan	the thyroid gland revealed multiple microNodules and there were some small internal jugular left cervical lymph Nodes measuring less than 1 cm in diameter.	A thyroid scintiscan showed a slightly diVuse goiter with No evidence of functional thyroid tissue in the cervical mass.		Yes	PTC	metastatic	Yes	Yes	Yes	positive	surgery+orthotopic thyroid surgery+neck lymph node dissection+RAI	Yes	100 mci		Staged	8	No				Kermani, W.	10.1007/s00405-007-0405-y	Case report	1	1	1	1	1	3
224	63	F	thyroglossal duct cyst	PTC (TCS)	2.5-cm				a midline mass	NA	NA	NA		CT; FNA	Com puted tomography (CT) of the neck revealed a hypo dense cyst at the level of the hyoid bone	FNAC of the midline neck mass showed bloody, mu coid material and numerous atypical, elongated cells.				NA				Yes	benign	local	Yes	Yes	No		surgery+orthotopic thyroid surgery				Concurrent	NA	NA				Köybaşioğlu, F.	10.1159/000325937	Case report	1	1	1	1	1	3
225	30	M	thyroglossal duct cyst	PTC	4-cm				a six-month history of progressive neck swelling and sore throat	Normal	Normal	Normal		CT; MRI; FNA	Computed tomography (CT) demonstrated a heterogeneous mass at the level of the hyoid bone, 35 × 47 × 38mmin size, expanding the cortical bone of the hyoid (Figure 1). The mass had a central solid component with calcification and a marginal cystic component. Left submental lymphadeNopathy was also seen. The Normal thyroid gland was Noted at the Normal paratracheal region.	On magnetic resonance imaging (MRI), the solid component appeared hypointense on T1-weighted images and slightly hypointense on T2 weighted images, with marked enhancement on contrast enhanced fat-suppressed T1-weighted images (Figure 2). Cystic components were also Noted as T1 hypointensities and T2 hyperintensities.	Fine needle aspiration of the mass showed papillary carciNoma.			CT	Computed tomography (CT) demonstrated a heterogeneous mass at the level of the hyoid bone, 35 × 47 × 38mmin size, expanding the cortical bone of the hyoid (Figure 1). The mass had a central solid component with calcification and a marginal cystic component. Left submental lymphadeNopathy was also seen. The Normal thyroid gland was Noted at the Normal paratracheal region.			Yes	NA	metastatic	Yes	No	Yes	positive	surgery+neck lymph node dissection					6	No				Kunitomo, N.	10.1155/2019/3067346	Case report	1	1	1	1	1	1
226	25	M	thyroglossal duct cyst	PTC	4-cm; 2.5-cm				two growing neck masses	Normal	Normal	Normal	o 99.94 ng/mL (Normal = 1.40–78.00) (pre); Fifteen months afterward the serum Tg was <0.099ng/mL	CT; FNA; US	Computed tomography showed a 3.0*1.2cm heterogeneously enhancing mass in the midline of the anterior neck with Normal thyroid lobes. ANother 2.5-cm round solid mass was Noted at the right level IV area.	US-guided fine-needle aspiration cytology of both masses revealed papillary thyroid carciNoma (PTC)	. At age 20 he visited an otolaryngologist with an anterior neck mass. UltrasoNography (US) revealed a 1.5-cm cystic mass attached to the hyoid bone consistent with thyroglossal duct cyst.			CT	Computed tomography showed a 3.0*1.2cm heterogeneously enhancing mass in the midline of the anterior neck with Normal thyroid lobes. ANother 2.5-cm round solid mass was Noted at the right level IV area.			Yes	benign,Histopathology revealed Normal thyroid lobes and a 1.9 · 1.4 cm PTC within the thyroglossal duct cyst without hyoid bone involvement	metastatic	Yes	Yes	Yes	positive	surgery+orthotopic thyroid surgery+neck lymph node dissection+RAI	YES	30 mCi		Concurrent	15	No				Kwon, J. K.	10.1089/thy.2011.0283	Case report	1	1	1	1	1	1
227	44	F	thyroglossal duct cyst	PTC (follicular variant)	1.5 x1.5 x1.0 cm				a slowly progressing suprahyoid mass	Normal	Normal	Normal		NA						NA				Yes	NA	local	Yes	No	No		surgery					NA	NA				Lei, J. Y.	Thyroglossal cyst carciNoma. A case report	Case report	1	3	1	3	1	3
228	33	F	thyroglossal duct cyst	PTC	1.5 cm				a painless mass in the anterior midline of the neck1 She had first Noticed the mass two yeas ago and observed slight growth during the last half a year	NA	NA	NA		NA						iodine scan	Post2operative iodine scan showed Nothing Normal in the thyroid gland			Yes	NA	local	Yes	No	No		surgery					48	No				Ling, L.	MisdiagNosed ectopic thyroid carciNoma: Report of two cases	Case series	2	1	1	2	2	1
229	15	F	thyroglossal duct cyst	PTC	2.0 cm ×1.8 cm ×1.5 cm				a mass in the anterior cervical midline1 The mass had grown during the past year1 She had No signs of malaise1	NA	NA	NA		NA						US; Post2operative scan with iodine	UltrasoNographically , the size of the thyroid gland was Normal and No enlarged lymph Node was found1	Post2operative scan with iodine showed Nothing abNormal1		Yes	NA	local	Yes	No	No		surgery					24	No				Ling, L.	MisdiagNosed ectopic thyroid carciNoma: Report of two cases		2	1	1	2	2	1
230	80	M	thyroglossal duct cyst	ATC					pain and ulceration in the left base of the tongue; enlarged left submandibular lymph Node.	Normal	Normal	Normal		Radiograph (X线); aspiration (活检); technetium 99 bone scan; FNA	Radiographs demonstrated a cystic space ,UAMOUS CELL CARCINoMA IN THYROGLOSSAL DUCT which mainly occupied the left side of the tongue with a “tail” (thyroglossal duct) that continued into the base of the tongue.The chest radiograph also showed No abNormalites.	The smear of the aspirate contained many squamous epithelial cells with marked atypia suggestive of squamous cell carciNoma.	The chest radiograph also showed No abNormalites. A technetium 99 bone scan showed increased uptake at the level of T8, L4, and L5.	Fine-needle aspiration of the enlarged left submandibular lymph Node revealed lymphoid tissue infiltrated with squamous cell carciNoma.		The thyroid scan (Technetium 99) ; scan with Iodine 13 1	The thyroid scan (Technetium 99) showed a Normal-sized gland with uneven uptake. The left lobe and the lower pole of the right lobe showed reduced uptake. A thyroid scan with Iodine 13 1 showed uptake at the lower limits of Normal. No ectopic centers of uptake were found from the base of the tongue to the sternal Notch.	A thyroid scan with Iodine 13 1 showed uptake at the lower limits of Normal. No ectopic centers of uptake were found from the base of the tongue to the sternal Notch.		Yes	NA	metastatic	Yes	No	Yes	positive	surgery+neck lymph node dissection+radiotherapy			radiotherapy		5	Yes	Five months after surgery a suprasternal swelling was Noted, and biopsy revealed squamous cell carciNoma. mediastinum	Yes	pneumonia and sepsis	Lustmann, J.	10.1016/0278-2391 (89)90132-8	Case report	1	1	1	1	1	3
231	43	M	thyroglossal duct cyst	PTC	3.5 cm				odyNophagia	NA	NA	NA		CT; US; FNA; laryngoscopy.	A pre-surgical CT scan was also performed, which demonstrated a well-defined midline infra hyoid multicystic lesion, anterior to the pre-epiglottic space of the larynx, with slight capsular enhancement, in favor of TDC diagNosis	Ultrasound and cytopathological examination (the latter performed through fine needle aspiration (FNA)) were highly suggestive of TDC diagNosis, with No evidence of malignant cells.	No other signs were found			US	Ultrasound confirmed the presence of Normal thyroid gland tissue with No clinically detectable disease, and No cervical adeNopathies were found.			Yes	NA	local	Yes	No	No		surgery					12	No				Machado, A. D.	10.7759/cureus.31906	Case report	1	3	1	1	1	3
232	31	F	thyroglossal duct cyst	PTC	4 cm				slowly increasing in size, with mild pain while drinking fluids (well-demarcated, mobile, midline neck swelling)	Normal	Normal	Normal	112 ng/mL	US; FNAC	Ultrasound: midline heterogeNous solid and cystic mass (3.6 × 2.3 cm), extending to right side, with calcification. Moved with swallowing; suspected thyroglossal duct cyst (thyroglossal duct cyst).	FNAC of thyroglossal duct cyst: papillary thyroid carciNoma.				US	Right thyroid lobe had Nodules (largest: 16×14×15 mm, TI-RADS 4). Ultrasound scan showed Normal isthmus with No lesion			Yes	PTC，the carciNoma in the right thyroid Nodule showed a mixture of papillary and follicular patterns	local	Yes	Yes	No		surgery+orthotopic thyroid surgery+RAI	Yes	30 mCi		Concurrent	NA	NA				Mahmoud, W.	10.1016/j.ijscr.2020.07.052	Case report	1	1	1	1	1	1
233	63	M	thyroglossal duct cyst	PTC	3 cm	TG			a painless neck swelling	Normal	Normal	Normal		US	An ultrasound of the neck demonstrated a tumor of 3.5 X 2 X 2 cm that was connected to the upper margin of the hyoid. Location and size of the tumor were consistent with a thyroglossal cyst.					US; scintigraphy	The thyroid was Normal except for some cystic changes.	Further evaluation of the thyroid by scintigraphy and repeated soNography showed cystic changes in this organ		Yes	benign	local	Yes	Yes	No		surgery+orthotopic thyroid surgery+RAI	YES			Staged	24	No				Mahnke, C. G.	10.1016/s0385-8146 (12)80091-5	Case report	1	1	1	1	1	3
234	9	M	thyroglossal duct cyst	PTC	2 X 2 cm				a midline neck mass at the level of the hyoid bone	NA	NA	NA	less than 1.0 nglml	Iodine- 123 thyroid scan	An Iodine- 123 thyroid scan showed a bilobed thyroid, Normal in size and location, without focal defects. There was No uptake over the mass. The differential diagNosis was thyroglossal duct cyst vs. tuberculous lymph Node.					Iodine- 123 thyroid scan	An Iodine- 123 thyroid scan showed a bilobed thyroid, Normal in size and location, without focal defects. There was No uptake over the mass. The differential diagNosis was thyroglossal duct cyst vs. tuberculous lymph Node.			Yes	benign	local	Yes	Yes	No		surgery+orthotopic thyroid surgery				Staged	18	No				McNicoll, M. P.	10.1177/019459988809900109	Case report	1	3	1	1	1	3
235	37	M	thyroglossal duct cyst	PTC		CK 17, TTF-1, pan cytokeratin, and PAX-8			a painless midline neck swelling	NA	Normal	Normal	6.3 ng/mL (radioimmune assay) (3-40 ng/mL)	US; FNAB; CT	Thyroid ultra sound showed a complex mixed solid and cystic mass in the midline measuring 4.07 × 2.42 × 4.01 cm with a posterior solid 1.4-cm Nodular component with increased vascularity	Fine-needle aspiration biopsy (FNAB) of the anterior neck mass was benign.	CT of the neck soft tissue showed a multiloculated left neck infrahyoid cystic mass with thick internal septations, soft tissue component, and punctate calcifications and fluid- fluid levels, findings concerning for thyroglossal duct cyst carciNoma			US	No thyroid Nodules were Noted in the thyroid lobes. No suspi cious lymph Nodes were Noted.			Yes	NA	local	Yes	No	No		surgery					12	No				Mittal, A.	10.1210/jcemcr/luad036	Case report	1	1	1	1	1	3
236	43	M	thyroglossal duct cyst	PTC	3-cm				a 3-cm suprahyoid tumor	Normal	Normal	Normal	undetectable	CT	Findings on laboratory studies and thyroid scinti scans were Normal, but a computed tomographic scan showed a 3-cm cystic image					CT	Findings on laboratory studies and thyroid scintiscans were Normal, but a computed tomographic scan showed a 3-cm cystic image			Yes	PTC	local	Yes	Yes	No		surgery+orthotopic thyroid surgery+RAI	YES	230 mCi		Staged	42	No				Moncet, D.	10.4158/ep.7.6.463	Case series	1	1	1	1	1	1
237	46	M	thyroglossal duct cyst	PTC					an anterior neck mass of a few months’ duration	Normal	Normal	Normal	undetectable	US	ultrasound study disclosed a 2.5-cm suprahyoid cystic image, within which a 1.1-cm solid vegetating mass was Noted on the posterior wall.					Scintiscans and US	Scintiscans and ultrasound studies showed No gland abNormalities			Yes	benign	local	Yes	Yes	No		surgery+orthotopic thyroid surgery+RAI	YES	100 mCi		Staged	24	No				Moncet, D.	10.4158/ep.7.6.463		1	1	1	1	1	1
238	22	F	thyroglossal duct cyst	PTC	2cm				a 2-month history of a 2 cm tumor in the anterior aspect of the neck; oligosymptomatic hyperthyroidism	NA; oligosymptomatic hyperthyroidism		Hyperthyroidism	undetectable	US	Ultrasound studies revealed a cyst with an acoustic shadow.					US/MRI	Ultrasound studies showed a solid hyperechogenic Nodule consistent with a “cold zone,” confirmed by a scintiscan, in the base of the right thyroid lobe	confirmed by a scintiscan,in the base of the right thyroid lobe		Yes	PTC (a 0.6-cm Nodule of PC was found; its histologic pattern was similar to that of the TGC.)	local	Yes	Yes	No		surgery+orthotopic thyroid surgery+RAI	YES	200 mCi		Staged	144	No				Moncet, D.	10.4158/ep.7.6.463		1	1	1	1	1	1
239	51	M	thyroglossal duct cyst	PTC	3cm				A painless, slowly growing lump in the anterior part of the neck	Normal	Normal	Normal		thyroid scan	the cyst was later found to have a focus of carciNoma					thyroid scan				Yes	NA	local	Yes	No	No		surgery					NA	NA				Moulik, B. K.	CarciNoma of the thyroglossal duct remnants: case report and review of the literature	Case series	2	1	1	2	2	1
240	31	F	thyroglossal duct cyst	FTC					There is a gradually enlarging lump on the anterior side of the neck, which has been present for five years.	Normal	Normal	Normal		thyroid scan						thyroid scan	Normal			Yes	benign	local	Yes	Yes	No		surgery+orthotopic thyroid surgery				Staged	72	No				Moulik, B. K.	CarciNoma of the thyroglossal duct remnants: case report and review of the literature		2	1	1	2	2	1
241	43	M	thyroglossal duct cyst	PTC	1.5cm				anterior neck mass	Normal	Normal	Normal		radioactive iodine scan ; US ; FNA	radioactive iodine scan showed the Nodule to be Nonfunctioning and the thyroid gland was Normal	the Nodule showed a mixed cystic and solid structure	the result of the aspiration was suspicious for papillery thyroid carciNoma			radioactive iodine scan	radioactive iodine scan showed the Nodule to be Nonfunctioning and the thyroid gland was Normal			Yes	benign	local	Yes	Yes	No		surgery+orthotopic thyroid surgery+RAI	YES			Concurrent	9	No				Moulik, B. K.	CarciNoma of the thyroglossal duct remnants: case report and review of the literature		2	1	1	2	2	1
242	30	F	thyroglossal duct cyst	PTC	4 × 3 × 1 cm	PAX8 and TTF1			a painless, gradually progressive swelling	Normal	Normal	Normal		US; CT	USG there was 2.9 × 2.2 × 1.3 cm focal lesion with well-defined echogenic walls, single septum, internal echoes with areas of calcification in wall in sub mental region and was avascular on doppler.	CECT of neck revealed lobulated cystic lesion in midline with thin septations within mylohyoid muscle (Fig. 1).				US; CT	The thyroid of the patient was Normal.			Yes	NA	local	Yes	No	No		surgery					12	No				Murgod, P. S.	10.1007/s12070-023-04141-1	Case report	1	1	1	1	1	1
243	28	M	thyroglossal duct cyst	PTC					a six months history of an enlarging neck lump adjacent to the hyoid bone, without any other symptoms like cervical adeNopathy (elastic, soft, smooth surface, Non-tender and Non-erythematous mass)	Normal	Normal	Normal		CT	An axial CT scan of the neck was obtained, showing a left Paramedian cyst, measuring 15x18 mm in the submental region					thyroid scintiscan	A thyroid scintiscan showed a slightly diffuse goiter, with No thyroid tissuelocated within the mass or any other locations.			Yes	benign	local	Yes	Yes	Yes	negative	surgery+orthotopic thyroid surgery+neck lymph node dissection+RAI	YES			Concurrent	NA	NA				Naghavi, S. E.	Papillary carciNoma of thyroglossal duct cyst	Case report	1	3	1	3	1	3
244	47	F	thyroglossal duct cyst	PTC,Classic	2 cm×2 cm				increasing swelling in the neck at the same location. The patient had No complaints of dysphagia, odyNophagia, dyspNoea, hoarseness,	NA	NA	NA		CT	Computed tomography (CT) of the neck showed a 2.4 cm×2.3 cm×2.0 cm complex cystic lesion, probably a recurrence of the thyroglossal cyst. The patient had a Sistrunk procedure and total thyroidectomy done.					US	Ultrasound of the neck/thyroid had revealed a well-defined iso-hypoechoic spongiform Nodule measuring 1.3 cm×1.0 cm in the right lobe of thyroid with few foci of calcification and mild internal vascularity but No cervical lymphadeNopathy.			Yes	PTC ( follicular variant of papillary thyroid carciNoma)	local	Yes	Yes	No		surgery+orthotopic thyroid surgery+RAI	YES	3404 MBq		Concurrent	NA	NA				Naik, C.	SynchroNous malignancies of thyroglossal duct cyst and thyroid gland	Case report	1	3	1	3	1	3
245	8	M	thyroglossal duct cyst	PTC	2 cm				a neck mass in the anterior midline of the neck	Normal	Normal	Normal	<7 ng/ml (Normal <60 ng/ml),	US	Ultrasound examination showed a solid mass with Normal thyroid echo-structure.	CT scan of the chest was Normal. (post-)				US; Thyroid scintiscan	Chest X-ray (post) films were Normal, ultrasound showed a thyroid gland Normal in volume and echo structure, and No Nodular lesions were reported. No lymph Node enlargement was observed in the cervical region.	Thyroid scintiscan showed Normal radioiodine uptake [after 6 hr 24.3% (Normal 10±40%); after 24 hr 40.7% (Normal 13±60%)], but uptake was decreased in the left lobe.		Yes	NA	local	Yes	No	No		surgery					46	No				Patti, G.	10.1002/ (SICI)1096-911X (200001)34:1<67::AID-MPO16>3.0.CO; 2-3	Case report	1	1	1	1	1	3
246	36	F	thyroglossal duct cyst	PTC					a slow-growing, painless, midline neck mass	Normal	Normal	Normal	negative	US	The neck ultrasound revealed a pattern suggestive of a thyroglossal duct cyst: a single, midline, suprahyoid cyst containing debris and an eccentric small hyperechoic solid area, with absence of flow on Doppler-soNography					US	A thyroid and cervical lymph Node soNography was performed with No abNormalities observed.			Yes	a PTC (0.4 cm Nonencapsulated papillary thyroid microcarciNoma (mPTC), follicular variant.)	local	Yes	Yes	Yes	negative	surgery+orthotopic thyroid surgery+neck lymph node dissection+RAI	YES	30mCi		Staged	9	No				Penna, G. C. E.	10.1155/2017/8541078	Case report	1	1	1	1	1	1
247	24	F	thyroglossal duct cyst	PTC					a six-month history of an anterior cervical mass	Normal	Normal	Normal	>500ng/mL (preoperative)	US; FNA; CT	Imaging studies with cervical ultrasoNography showed a lobular mass of 2.7x3.9cm by the thyroglossal duct and thyroid microNodularity without clinical significance	The investigation proceeded with a cervical CT-angiogram, revealing a midline cystic multiseptated lobular lesion of 31x17x31 mm that correlated with the thyroglossal duct, and with a solid component anterior to the hyoid bone.				US/FNA	Imaging studies with cervical ultrasoNography showed a lobular mass of 2.7x3.9cm by the thyroglossal duct and thyroid microNodularity without clinical significance	Based on this finding, thyroid ultrasoNography was repeated, showing the presence of an oval 7x6x8mm solid Nodular image with ill defined limits and micro calcifications, on the right side	The FNAB of this lesion was positive for the presence of papillary carciNoma (Bethesda, malignant).	Yes	PTC	local	Yes	Yes	No		surgery+orthotopic thyroid surgery+RAI	YES			Concurrent	NA	NA				Peres, C.	10.7759/cureus.28570	Case report	1	1	1	1	1	1
248	15	F	thyroglossal duct cyst	PTC (follicular variant)					asymptomatic midline neck swelling	NA	NA	NA	undetectable	CT; US	Both ultrasound (US) and a com puted tomography (CT) scan of the neck were Normal.					CT; US	Both ultrasound (US) and a com puted tomography (CT) scan of the neck were Normal.			Yes	NA	local	Yes	Yes	No		surgery+orthotopic thyroid surgery+RAI	YES			Staged	24	No				Peretz, A.	10.1089/thy.2004.14.777	Case report	1	1	1	1	1	3
249	20	M	thyroglossal duct cyst	PTC	23 mm				a palpable and visible swelling	NA	NA	NA		US; FNAB	We performed an ultrasound scan of the neck that showed Nodules in the thyroid gland and an hypoanechoic Nodular lesion in the subhyoid region (approximately 23 mm) with internal vascular flow, suggesting thyroglossal duct complex cyst.	Results of the latter were negative for Nodules located on lower and middle third of the left thyroid lobe—TIR 2, whereas we found a suspicious Nodule resulting from the presence of several thyrocytes with enlarged nuclei gathered in papillary clusters, on the lesion on the midline of subhyoid region—TIR 4				US	showed Nodules in the thyroid gland			Yes	PTC (Noncapsulated papillary variant follicular microcarciNoma on the right lobe of the thyroid (1 mm diameter) that did Not exceed the thyroid capsule and an adeNomatous hyperplastic Nodule with oxyphil metaplasia on the left lobe of the thyroid.)	local	Yes	Yes	No		surgery+orthotopic thyroid surgery+RAI	YES			Concurrent	NA	No				Pezzolla, A.	Thyroglossal duct carciNoma	Case series	2	1	1	2	2	1
250	51	M	thyroglossal duct cyst	PTC	3x4 cm				a mass in anterior neck.	NA	NA	NA		Xray; Microscopy	X-rays of the soft tissues of the neck failed to show any significant soft tissue change, and x-rays of the mandible revealed No destruction.	The cyst was lined with flattened cuboidal andwith squamous epithelium. The fibrous wall showedmild lymphocytic infiltration, and there was a tiny focus of thyroid tissue in thewall. Projecting into the lumen of the cyst, however, was a papillary lesion lined with columnar epithelium and containingpsammoma bodies. The pattern was that of a grade 1 papillary adeNocarciNoma of thyroid tissue. The l…				NA				NA	NA	local	Yes	No	No		surgery					27	No				Powell, L. W., Jr.	10.1001/archotol.1965.00760010191020	Case series	2	1	1	2	2	1
251	34	F	thyroglossal duct cyst	PTC	3X4 cm				a mass of about one year's duration in the anterior neck	NA	NA	NA		NA						NA				NA	NA	local	Yes	No	No		surgery					21	No				Powell, L. W., Jr.	10.1001/archotol.1965.00760010191020		2	1	1	2	2	1
252	42	F	thyroglossal duct cyst	ATC (SCC and PTC)	15 mm	PTC metastasis (immuNo-pheNotype TTF1 +, TG + and CK7 +); SCC metastasis (immuNo-pheNotype p63+, p16- and EBV/LMP-)			a cervical midline mass of 15 mm associated to lymph Nodal metastases from SCC and PTC in her right neck	NA	NA	NA	0.7 ng/Ml	US; CT; FNA; fiberoptic transnasal laryngoscop	confirmed the presence of enlarged lymph Nodes on the jugular (max diameter 16 mm with calcifications) and accessory lymphatic chains, a Normal thyroid gland and a 15 mm median	a 15 mm pseudo-Nodular lump attached to the central portion of the hyoid bone	The fine-needle aspiration cytology (FNAC) on a calcified lymph Node at level II revealed a PTC metastasis (immuNo-pheNotype TTF1 +, TG + and CK7 +), while the sample on a lymph Node at level III revealed a scarcely differentiated SCC metastasis (immuNo-pheNotype p63+,p16- and EBV/LMP-).	Ear, Nose and throat (ENT) evaluation with fiberoptic transnasal laryngoscopy was negative for other head and neck primary tumors		US	confirmed the presence of enlarged lymph Nodes on the jugular (max diameter 16 mm with calcifications) and accessory lymphatic chains, a Normal thyroid gland and a 15 mm median			Yes	benign	metastatic	Yes	Yes	Yes	positive	surgery+orthotopic thyroid surgery+neck lymph node dissection+chemotherapy+radiotherapy			radiotherapy,chemotherapy	Concurrent	24	No				Puccini, M.	10.1177/2050313x20917846	Case report	1	1	1	1	1	1
253	50	M	thyroglossal duct cyst	PTC	10 cm × 6 cm				left side neck swelling which was progressively increasing in size for the past 5 years	NA	NA	NA		FNA; X‑ray; US	Fine‑needle aspiration cytology was suggestive of cystic swelling.	There was No abNormality detected on X‑ray chest posteroanterior view; however, the X‑ray neck lat view showed a soft‑tissue swelling in upper neck	Ultrasound scan showed an evidence of large lobulated cystic mass Noted in the left submandibular region. Fluid shows internal echoes and calcification within			US	UltrasoNography report showed a large lobulated cystic mass. Internal echoes with calcification and there were No neck Nodes. Thyroid gland was Normal.			Yes	NA	local	Yes	No	No		surgery+RAI	YES				24	No				Rathod, J. K.	10.4103/jomfp.JOMFP_173_16	Case report	1	1	1	1	1	3
254	37	F	thyroglossal duct cyst	PTC	5.0 x 4.0 cm				a mass in neck that had been increasing progressively for 1 year	Normal	Normal	Normal		chest roentgeNogram	Normal					thyroid scan	Normal			Yes	NA	local	Yes	No	No		surgery					NA	NA				Ronan, S. G.	10.1002/hed.2890080317	Case series	1	1	1	2	2	1
255	19	F	thyroglossal duct cyst	ATC	6.0 x 6.0 cm				a painless, Nontender, slow-growing, submental mass of 3 years duration	0.79 (Normal 0.82-1.15)	15.9 mcg/dl (Normal 5.0-12.0 mcg/dl)	NA		chest x-rays, and liver and spleen scans	Normal					Thyroid scan	Normal			Yes	benign (colloid Nodules without carciNomatous involvement.)	local	Yes	Yes	No		surgery+orthotopic thyroid surgery				Concurrent	NA	NA				Ronan, S. G.	10.1002/hed.2890080317		1	1	1	2	2	1
256	81	F	thyroglossal duct cyst	ATC	4 x 5-cm				a mass in her neck of 4.5 months’ duration which was painless but increasing in size rapidly. The mass moved with swallowing and protrusion of the tongue.	NA	NA	NA		xray	X-ray of the chest showed No abNormality.									Yes	NA	local	Yes	No	No		surgery					36	No				Saharia, P. C.	10.1002/bjs.1800620904	Case series	1	1	1	2	2	1
257	54	M	thyroglossal duct cyst	PTC	5 x 4cm				with a neck mass of 3 months’ duration.	NA	NA	NA		NA						NA				Yes	NA	local	Yes	No	No		surgery+radiotherapy			radiotherapy		42	No				Saharia, P. C.	10.1002/bjs.1800620904		1	1	1	2	2	1
258	36	F	thyroglossal duct cyst	PTC	2.5 cm	(Ki67 <1%)		V600E mutation in the BRAF gene	a high prehyoid anterior cervical Nodule	Normal	Normal	Normal	Normal	US; CT; FNA	A cervical ultrasound was conducted, followed by a CT scan, which identified a prehyoid thyroglossal cyst measuring 2.5 cm × 2.5 cm × 2 cm, with a solid component of 7---8 mm.	Subsequently, a fine-needle aspiration (FNA) was performed on the cyst, thyroid Nodule, and lymphadeNopathies, with thyroglobulin measurement. The histopathological result was inconclusive				US; CT; FNA	Additionally, a 6 mm Nodule was found in the right thyroid lobe, deemed Non-suspicious, and two bilateral cervical lymphadeNopathies at level2.	Subsequently, a fine-needle aspiration (FNA) was performed on the cyst, thyroid Nodule, and lymphadeNopathies, with thyroglobulin measurement. The histopathological result was inconclusive		Yes	benign	metastatic	Yes	Yes	Yes	positive	surgery+orthotopic thyroid surgery+neck lymph node dissection+RAI	YES			Concurrent	NA	No				Salvador Marí, I.	10.1016/j.patol.2025.100809	Case report	1	1	1	1	1	1
259	47	M	thyroglossal duct cyst	PTC	2 x 3 cm				mild dysphagia	Normal	Normal	Normal	Normal	US; MRI; whole-body scintigraphic scan	Transverse gray-scale ultrasound showed awell-defined cyst in the midline of the neck located above the hyoid bone.	On a MR scan of the neck, wefound a cystic structure descending to the hyoid boneThe cyst extended to the tongue base, widening there	a whole-body scintigraphic scan showed No evidence of tumor activities							Yes	benign	local	Yes	Yes	No		surgery+orthotopic thyroid surgery+RAI	YES	ablative dose of 3.7 GBq iodine-131		Staged	18	No				Schneider, R.	10.1080/00015458.2012.11680818	Case report	1	1	1	1	1	1
260	38	F	thyroglossal duct cyst	PTC	3 cm x 2 cm				a soft, mobile mass moved with swallowing and had minimal movement on tongue protrusion	Normal	Normal	Normal		US; CT; FNA	Ultrasound and CT scan showed a well-defined, predominantly cystic lesion measuring approximately 33 mm x 38 mm x 40 mm, which was identified at the midline above the isthmus of the thyroid. The lesion was close to both thyroid lobes, and there was loss of fat plane with the isthmus. Multiple enhancing septations and foci of calcification were Noted.	Fine-needle aspiration cytology (FNAC) yielded straw-coloured fluid. Microscopic examination showed cystic macrophages, squamous cells, and an inflammatory background suggestive of a benign cystic lesion								Yes	benign	local	Yes	Yes	No		surgery+orthotopic thyroid surgery				Staged	NA	NA				Shah, V. S.	10.7759/cureus.74407	Case report	1	1	1	1	1	1
261	30	F	thyroglossal duct cyst	PTC	4cmx3cm/2cm	TG; TTF-1			with a complaint of gradually progressive painless swelling in the left lateral neck of eight months duration	NA	NA	NA	elevated	ENT examination; US; CT; FNA	ENT examination was Normal and bilateral vocal cords were mobile on laryngoscopy	UltrasoNography (USG) neck revealed a solid cystic lesion measuring 4.5cmx3cm in the left posterior triangle of neck.	On Contrast enhanced computed tomography (CECT), 4.5×2.6×2.9 cm well defined, smoothly marginated cystic lesion (Fig. 1b) was seen in left posterior triangle. An eccentrically located solid component measuring 7.7×8.3×10.1 mm was seen in the posterosuperior part of this lesion with peripheral calcification (	USG-guided fine needle aspiration cytology (FNAC) of the swelling was consistent with PTC.	PET-CT revealed fluorodeoxyglucose (FDG) avid soft tissue Nodule abutting hyoid bone in midline measuring 1.1cmx1.1 cm with standard uptake value (SUV) max of 5.7 (likely metastatic) without any other site uptake; CECT Neck showed midline, infrahyoid, smoothly marginated enhancing Nodule measuring 1.1cmx1.2cmx1.1 cm	CT/US	Normal			Yes	benign	local	Yes	Yes	Yes	negative	surgery+orthotopic thyroid surgery+neck lymph node dissection+RAI	YES	144 mCi		Concurrent	NA	NA				Shukla, S.	10.1007/s12070-023-03874-3	Case report	1	1	1	1	1	1
262	18	M	thyroglossal duct cyst	PTC (follicular variant)					goitre and hyperthyroglobulinemia	Normal	Now Normal	Normal		scintigraphy with low dose of I-131	scintigraphy with low dose of I-131 (2 mCi) showed increased uptake in the thyroglossal region					US; FNA; Thyroid scintigraphy	Thyroid ultrasound demonstrated a 4-mm solid Nodule in the right lobe.	Fine needle aspiration (FNA) biopsy did Not reveal any pathology.	Thyroid scintigraphy showed a diffuse hyperplastic thyroid gland	Yes	PTC (Removal of the right lobe of the thyroid gland revealed a follicular adeNoma. Post-total thyroidectomy and cervical lymph Node dissection indicated a follicular variant of papillary thyroid carciNoma.)	local	Yes	No	No		surgery+RAI	YES				NA	NA				Şiklar, Z.	10.4274/jcrpe.477	Case report	1	1	1	1	1	3
263	32	F	thyroglossal duct cyst	PTC					unmovable firm mass	NA	NA	NA		CT; Fiberoptic laryngoscopy; FNA	Computed tomography showed a midline cystic mass adjacent to the hyoid bone in a characteristic location for a thyroglossal duct cyst. Two Nodular softtissue densities were identified along the cyst wall	Fiberoptic laryngoscopy confirmed mass affect on the valleculae but No in-volvement of the intrinsic larynx or the mucosa surfaces	Preoperative needle aspiration of the cyst yielded strawcolored fiuid with negative cytopathology for malignancy			thyroid scan; CT	Normal except for slightly increased uptake around thepalpable mass	Normal		Yes	NA	local	Yes	No	No		surgery					NA	NA				Silverman, P. M.	10.1097/00004728-198507010-00029	Case report	1	3	1	1	1	3
264	42	F	thyroglossal duct cyst	PTC	6×5×5cm				an enlarged mass in the midline and above the thyroid cartilage on the anterior aspect of neck	NA	NA	NA		US; CT; FNA	A cervical ultrasound performed and showed an irregular heterogeNous mass lesion which appeared to be a TDC and a small multiNodular goiter	A cervical computed tomography (CT) showed a heterogeneous calcified mass in the anterior region of the neck and compress the trachea	a core needle biopsy of the cyst and mass which show a papillary cell carciNoma。A core needle biopsy was performed by radiologist.Pathological examination of the mass obtained from the needle biopsy (TDC) revealed papillary thyroid carciNoma			US	A cervical ultrasound performed and showed an irregular heterogeNous mass lesion which appeared to be a TDC and a small multiNodular goiter			Yes	benign	local	Yes	Yes	No		surgery+orthotopic thyroid surgery+RAI	Yes			Concurrent	NA	NA				Srinivasan, R.	Primary papillary carciNoma of the thyroglossal duct cyst--a case report	Case report	1	3	1	3	1	3
265	38	F	thyroglossal duct cyst	PTC	2 × 2 cm				a painless midline neck mass for 3 years	Normal	Normal	Normal	<0.2 ng/mL	US; FNA	Preoperative ultrasound revealed a 1.8 × 2.4 cm cystic mass with septation and a solid mural component with microcalcification (Figs. 1 and2). A 4 mm right thyroid Nodule was also detected (Fig. 3) and there was No cervical lymphadeNopathy	A fine needle aspiration biopsy without imaging guidance was carried out and yielded a NondiagNostic result.				US	A 4 mm right thyroid Nodule was also detected (Fig. 3) and there was No cervical lymphadeNopathy.			Yes	PTC (multifocal papillary thyroid carciNoma)	Local	Yes	Yes	No		surgery+orthotopic thyroid surgery+RAI	YES			Staged	12	No				Srivanitchapoom, C.	10.1016/j.ijscr.2017.02.007	Case report	1	1	1	1	1	1
266	20	F	thyroglossal duct cyst	ATC ( sarcomatoid carciNoma)	5 × 5 cm	BCL2, CD99, and vimentin; The epithelioid component reacted onlyto pan keratin.			with a slowly progressive tumor of the neck on the left side.Nonpainful relatively mobile mass	Normal	Normal	Normal		US; MRI; FNA ; CT	On ultrasound, a solid mass was seen with a diameter of 45 × 26 mm, suspected for a pathologic lymph Node on which fine-needle aspiration cytology was performed.	On MRI, a partly cystic and partly solid mass was seen left from the midline in the neck	The cytology showed a malignant cell population. Additional typing yielded No evidence of a primary origin.							NA	NA	local	Yes	No	No		surgery+radiotherapy			radiotherapy		NA	NA				Stam, W. T.	10.1177/2473974X221105033	Case report	1	1	1	1	1	3
267	76	M	thyroglossal duct cyst	PTC	6 x 5 cm				gradually progressing in size and was associated with occasional pain, moving with deglutition and protrusion of the tongue	Normal	Normal	Normal		CT; FNA	CT scan of the neck was taken which showed a well-defined heterogeNous cystic lesion of 5 x 4.5 cm with multiple enhancing internal septations Noted in the sub-hyoid region. A homogeNously enhancing component of size 3 x 1.8 cm was Noted within the above lesion	showed an atypia of undetermined significance				CT	The Normal thyroid gland was visualized in the usual position; there was No significant lymph Node enlargement. The swelling was Noted to be abutting the hyoid and thyroid cartilage with No obvious erosions.			Yes	NA	local	Yes	No	No		surgery					NA	NA				Sudharsanan, S.	10.7759/cureus.1365	Case report	1	1	1	1	1	1
268	69	F	thyroglossal duct cyst	PTC	4 × 5cm				a neck lump and dysphagia for 1 year	NA	NA	NA		US; CT; FNA	revealed a right mid to superior lobe hyperechoic Nodule measuring 7 × 3 × 4mm, with mild increased vascularity, and a left inferior heterogeneous Nodule measuring 1.5 × 0.7 × 0.7cm, along with submandibular lymph Nodes, measuring 1.7 × 0.9 × 1.3 cm on the right and measuring 2.1×0.9×1.1cm on the left.	revealed a lobulated soft tissue mass at the level of the left side of the hyoid bone measuring 1.8 × 2.9 cm with No evidence of erosion of the hyoid bone or thyroid cartilage	Fine needle aspiration biopsy of the neck mass revealed papillary thyroid cancer.							Yes	benign	local	Yes	Yes	No		surgery+orthotopic thyroid surgery+RAI	YES			Concurrent	NA	NA				Tachamo, N.	10.1155/2017/7014313	Case report	1	1	1	1	1	1
269	10	F	thyroglossal duct cyst	PTC		CK19, TTF1 and TG			a painless midline neck lump	NA	NA	NA		US	UltrasoNography confirmed a thyroglossal cystwithamixedechotextureof∼2 cminsize,leftofthemidline, with No malignant features and a Normal thyroid gland.					US	UltrasoNography confirmed a thyroglossal cystwithamixedechotextureof∼2 cminsize,leftofthemidline, with No malignant features and a Normal thyroid gland.			Yes	NA	local	Yes	Yes	No		surgery+orthotopic thyroid surgery+RAI	YES			Staged	12	No				Tahir, A.	10.1093/jscr/rjv042	Case series	1	1	1	2	2	1
270	37	F	thyroglossal duct cyst	PTC					large, irregular, painless mass in the upper aspect of the neck anteriorly, growing larger for 4-5 years	NA	NA	NA		NA						NA				NA	NA	local	Yes	No	No		surgery					3	No				Tanaka, K.	10.1001/archsurg.1963.01310090116021	Case report	1	3	1	1	1	3
271	32	F	thyroglossal duct cyst	PTC	3 cm	TTF-1, TG，low molecular weight keratin			a painless 3 cm swelling in the anterior aspect	NA	NA	NA		NA						NA				NA	NA	local	Yes	No	No		surgery					12	No				Tharmabala, M.	Incidental thyroid papillary carciNoma in a thyroglossal duct cyst - management dilemmas	Case report	1	3	1	3	1	3
272	65	M	thyroglossal duct cyst	PTC	2.5cm diameter cystic mass				a painless midline swelling in the front of the neck,	NA	NA	NA		Cytological examination (FNA)	spiration of the mass yielded 4ml straw-coloured fluid and reduced the size of the lesion. Cytological examination revealed poorly cellular fluid, the cell population being composed largely of histiocytes. No epithelial cells were seen.					post-operative isotope thyoid scan	A post-operative isotope thyoid scan showed Normal and symmetrical uptake in both lobes of the thyroid gland. There was No evidence of a lesion within the thyroid gland and No ectopic thyroid tissue was identified.			Yes	NA	local	Yes	No	No		surgery					NA	NA				Thornton, C. M.	Papillary carciNoma arising in a thyroglossal cyst	Case report	1	3	1	3	1	3
273	66	M	thyroglossal duct cyst	PTC	1.5-cm？				during which a 1.5-cm cystic mass was discovered in the prehyoid region adhering to the hyoid bone.	NA	NA	NA		NA						US	Postoperative thyroid ultrasoNography showed an enlarged gland, with several Nodules in the left lobe. The largest of these (16 mm) was hypoechogenic with a hyperechogenic core, clearly defined margins, and both peripheral and intraNodular vascularisation.			Yes	NA	local	Yes	No	No		surgery					NA			Yes	liver metastases from the laryngeal cancer	Tradati, N.	10.3892/or.7.6.1349	Case series	1	1	1	1	1	1
274	41	F	thyroglossal duct cyst	PTC	1.5 cm				a small Nodule that had increased slowly in size, in the anterior region of the neck.The Nodule was 1.5 cm,midline, mobile, and painless.	NA	NA	NA		US; Whole body scan	Ultrasound showed a solid, slightly hypoechogenic, vascularised Nodule anterior to the hyoid bone and a Normal thyroid gland. Suspicious neck Nodes were Not found.	Whole body scan after the operation revealed a micro-residue of tissue in the cervical region				US	Ultrasound showed a solid, slightly hypoechogenic, vascularised Nodule anterior to the hyoid bone and a Normal thyroid gland			Yes	benign	local	Yes	Yes	No		surgery+orthotopic thyroid surgery+RAI	YES			Staged	NA	NA				Tradati, N.	10.3892/or.7.6.1349		1	1	1	1	1	1
275	30	F	thyroglossal duct cyst	PTC					the appearance of a neck Nodule	NA	NA	NA		US; Whole body scan	The thyroid gland was free of lesions, and there was No apparent lymphadeNopathy.	Normal				US	The examination demonstrated a 21-mm diameter, solid Non-homogeneous Nodule with well-defined margins, in the midline anterior to the hyoid bone.	A month later ultrasoNography showed a thyroid of Normal size and structure, with No evidence of an expansive lesion at the operation site above the thyroid isthmus.		Yes	benign (d colloidal goitre but No cancer.)	local	Yes	Yes	No		surgery+orthotopic thyroid surgery				Staged	NA	NA				Tradati, N.	10.3892/or.7.6.1349		1	1	1	1	1	1
276	34	M	thyroglossal duct cyst	PTC					in the anterior midline of the neck which had appeared about a year previously.	NA	NA	NA		NA						thyroid scan	thyroid scan did Not reveal suspicious Nodules.			Yes	NA	local	Yes	No	No		surgery					156	No				Tradati, N.	10.3892/or.7.6.1349		1	1	1	1	1	1
277	18	F	thyroglossal duct cyst	PTC	1*2cm				a painless swelling	Normal	Normal	Normal		NA						preoperative thyroicl scan	preoperative thyroicl scan was Normal with No ectopic evidence of tracer localization			Yes	NA	local	Yes	No	No		surgery					30	No				Trail, M. L.	10.1288/00005537-197710000-00012	Case series	2	1	1	2	2	1
278	44	F	thyroglossal duct cyst	PTC					a painless swelling	Normal	Normal	Normal		NA						Complete thyroid metabolic evaluation including thyroid scanning	Complete thyroid metabolic evaluation including thyroid scanning was performed and was Normal with No ectopic thyroid tissue Noted			Yes	benign	local	Yes	Yes	Yes	negative	surgery+orthotopic thyroid surgery+Neck lymph node dissection				Staged	12	No				Trail, M. L.	10.1288/00005537-197710000-00012		2	1	1	2	2	1
279	12	F	thyroglossal duct cyst	PTC	4cm				a Painless swelling The mass was firm, smooth,Non-tender, approximately four centimetres in diameter. And was related to the hyoid bone	NA	NA	NA		xray	A chest skiagram was Normal.					radioisotope scan	A radioisotope scan showed a Normal thyroid gland separate from the mass of the neck.			Yes	NA	local	Yes	No	No		surgery					24	No				Turner, P. L.	10.1111/j.1445-2197.1978.tb04892.x	Case report	1	3	1	1	1	3
280	20	F	thyroglossal duct cyst	PTC					an enlarging submental neck mass，. She began to have pain with swallowing.	NA	NA	NA		US and CT; FNA	A neck ultrasound and CT scan were obtained and showed a multiloculated cystic lesion with calcifications and a central solid component present in the submental space extending down towards the hyoid	FNA was performed to further evaluate the mass and showed mixed inflammatory cells with histiocytes in a background of proteinaceous fluid, consistent with a cyst. A repeat FNA with ultrasound guidance was then performed of the solid component of the mass and cytologic preparations demonstrated nuclear overlapping and nuclear grooves with pseudonuclear inclusions, consistent with papillary thyroi…				US and CT;	There was No radiologic or clinical evidence of thyroid gland disease or neck lymphadeNopathy.			Yes	PTC	metastatic	Yes	Yes	No		surgery+orthotopic thyroid surgery+RAI	Yes			Concurrent	NA	NA				Van Beck, J.	10.1155/2019/4069375	Case report	1	1	1	1	1	1
281	33	M	thyroglossal duct cyst	FTC	4×5 cm.				with a 2-year history of painless swelling of the midline neck	Normal	Normal	Normal		US and CT	UltrasoNography (US) and computed tomography (CT) imaging of the neck showed a midline heterogeneous cystic lesion at the hyoid and infra- hyoid level, measuring 4×3 cm, with central areas of hypoattenuation and peripheral enhancement. The thyroid gland appeared Normal with No cervi- cal lymphadeNopathy (					US and CT; A technetium-99m ; FNA	UltrasoNography (US) and computed tomography (CT) imaging of the neck showed a midline heterogeneous cystic lesion at the hyoid and infra- hyoid level, measuring 4×3 cm, with central areas of hypoattenuation and peripheral enhancement. The thyroid gland appeared Normal with No cervi- cal lymphadeNopathy (	A technetium-99m pertechnetate thyroid scan confirmed Normal function of the thyroid gland, with a slight uptake in the right lobe	US-guided, fine-needle aspiration cytology (FNAC) did Not reveal any conclusive tumor diagNosis	Yes	benign	local	Yes	Yes	No		surgery+orthotopic thyroid surgery+RAI	Yes			Staged	NA	NA				Van Zuiden, L. J.	Follicular carciNoma in a thyroglossal duct	Case report	1	3	1	3	1	3
282	19	M	thyroglossal duct cyst	PTC	4.0cm				6-year history of a painless midline neck mass	Normal	Normal	Normal	10 IU/mL [<115 IU/mL]) (pre).negative (post 16.5ng/mL)	FNA; Xray; CT; MRI (magnetic resonance imaging)	Ultrasound-guided FNA of the mass was diagNostic for papillary thyroid carciNoma.	Normal	CT scan showed a slight enlargement of the mass (2.1*3.7 *3.8cm), mainly because of increased cystic component, similar thyroid imaging findings, and, again, No cervical lymphadeNopathy.	A neck magnetic resonance imaging showed similar findings (Fig. 2B) with the CT scan.		CT; US	CT scan showed a slight enlargement of the mass, mainly because of increased cystic component, similar thyroid imaging findings, and, again, No cervical lymphadeNopathy.	a multiNodular goiter on neck ultrasound		Yes	benign，Colloid Nodules	local	Yes	Yes	No		surgery+orthotopic thyroid surgery+RAI	YES	70mCi		Concurrent	48	No				Vassilatou, E.	10.1097/MPH.0000000000000113	Case report	1	1	1	1	1	3
283	60	M	thyroglossal duct cyst	PTC		BRAF, Thyroglobulin (Tg) and Thyroid transcription factor-1 (TTF-1).			with a lump in the anterior neck that had been gradually enlarging in size for the past 2 years before admission	Normal	Normal	Normal		US; CT	UltrasoNography of the neck revealed a 3.1×1.4 cm complex cystic lesion with multiple mural Nodules. The mass was well-defined with micro calcifications. Color Doppler image showed a small amount of blood flow around the mass. Twinkling artifacts are seen behind the strong echoes in the mass. There were multiple small Nodular goiters in the thyroid and No enlarged cervical lymph Node	A cervical computed tomography (CT) scan showed a heterogeneous calcified mass at the level of anterior hyoid. There were multiple internal separations with moderate enhancement and the capsule was slightly thick and irregular				US	UltrasoNography of the neck revealed a 3.1×1.4 cm complex cystic lesion with multiple mural Nodules. The mass was well-defined with micro calcifications. Color Doppler image showed a small amount of blood flow around the mass. Twinkling artifacts are seen behind the strong echoes in the mass. There were multiple small Nodular goiters in the thyroid and No enlarged cervical lymph Node			Yes	NA	local	Yes	No	No		surgery					NA	NA				Villet, W. T.	Thyroglossal duct carciNoma. A case report and review of the literature	Case report	1	3	1	3	1	3
284	25	F	thyroglossal duct cyst	PTC	1.5 cm				a swelling in the neck which was only visible with hyperextension of the patient’s neck	NA	NA	NA		NA						thyroid scan	A thyroid scan performed post-operatively showed a small portion of thyroid tissue located at the cranial end of one of the removed thyroid lobes.			Yes	benign	local	Yes	Yes	No		surgery+orthotopic thyroid surgery				Staged	192	No				Vuuren, P. A. C. V.	10.1111/j.1365-2273.1994.tb01279.x	Case series	2	1	1	2	2	1
285	28	M	thyroglossal duct cyst	PTC					a prominent Adam’s apple	NA	NA	NA		postperatively CT-scan of the neck, a scintigram of the thyroid gland, an ultrasound scan and a chest radiograph	Normal					thyroid scan; postperatively CT-scan of the neck, a scintigram of the thyroid gland, an ultrasound scan and a chest radiograph	A thyroid-scan, performed pre-operatively, showed No abNormalities.	Normal		Yes	NA	local	Yes	No	No		surgery					156	No				Vuuren, P. A. C. V.	10.1111/j.1365-2273.1994.tb01279.x		2	1	1	2	2	1
286	48	F	thyroglossal duct cyst	PTC					an infrahyoid midline swelling in the neck present for 2 months	NA	NA	NA		CT; US; FNA; Xray; technetium scan	CT-scan showed a suspected calcified lesion ventral to the thyroid cartilage and the lateral radiograph of the neck showed a cluster of microcalcification.	revealed a calcified cystic lesion with a diameter of 2.5 cm. These findings were considered to be compatible with a thyroid carciNoma.	microscopy a metastases of a papillary thyroid carciNoma was considered, which had been incompletely excised.	A CT-scan, lateral radiograph of the neck, ultrasound scan,technetium scan and chest radiograph were all Normal.		CT	CT-scan showed a suspected calcified lesion ventral to the thyroid cartilage and the lateral radiograph of the neck showed a cluster of microcalcification.			Yes	benign	local	Yes	Yes	No		surgery+orthotopic thyroid surgery+RAI	YES	80 mCi		Concurrent	36	No				Vuuren, P. A. C. V.	10.1111/j.1365-2273.1994.tb01279.x		2	1	1	2	2	1
287	23	F	thyroglossal duct cyst	PTC (PTC/FTC)	6 cm				a firm, submental mass	NA	NA	NA		I131 scan	I131 uptake was 53 per cent in 24 hours, and an I131 scan showed uniform activity within the thyroid gland. There was No uptake outside the thyroid gland or over the submental mass.					I131 scan	I131 uptake was 53 per cent in 24 hours, and an I131 scan showed uniform activity within the thyroid gland. There was No uptake outside the thyroid gland or over the submental mass.			Yes	PTC/FTC.mixed follicular and papillary carciNoma	local	Yes	Yes	No		surgery+orthotopic thyroid surgery+RAI	YES			Staged	24	No				Weber, A. O.	CarciNoma of the thyroglossal duct. Primary or metastatic from the thyroid?	Case report	1	3	1	3	1	3
288	61	M	thyroglossal duct cyst	ATC					a massive bilobed,neither inflamed Nor tender , tumor of the submental and submandibular areas	Normal	Normal	Normal		Endoscopic examination	Endoscopic examination and biopsies of th e hypopharyn x, pyriform sinus,e p iglottis, vallecu la, and base of th e tongue were all Normal, with No tumor.					thyroid scan	The thyroid scan demonstrated the mass to be cold (No pickup of rad ioactive iodine), situated cephalad to the thyroid gland.			Yes	NA	local	Yes	No	No		surgery					NA	NA				White, I. L.	10.1177/019459988209000106	Case report	1	1	1	1	1	1
289	18	F	thyroglossal duct cyst	PTC					a cervical lump above the larynx	NA	NA	NA		NA						thyroid scan	presenting a Normal thyroid scan,			Yes	benign	local	Yes	Yes	No		surgery+orthotopic thyroid surgery+RAI	YES			Staged	NA	NA				Widström, A.	10.1177/000348947608500215	Case series	1	1	1	2	2	1
290	25	F	thyroglossal duct cyst	PTC					felt a chestnut-neck mass situated in the midline above the larynx.	NA	NA	NA		NA						Thyroid scan	Thyroid scan showed miNor remnants of thyroid tissue.			Yes	benign	local	Yes	Yes	No		surgery+orthotopic thyroid surgery+RAI	YES			Staged	NA	No				Widström, A.	10.1177/000348947608500215		1	1	1	2	2	1
291	59	F	thyroglossal duct cyst	PTC					a cervical mass about the size of a hazel nut	NA	NA	NA		FNA	Fine-needle biopsy revealed clusters of large adeNocarciNoma cells.					Thyroid scan	Thyroid scan was Normal.			Yes	benign	local	Yes	Yes	No		surgery+orthotopic thyroid surgery				Concurrent	NA	No				Widström, A.	10.1177/000348947608500215		1	1	1	2	2	1
292	43	M	thyroglossal duct cyst	PTC	2-cm				A mass that is painless and Not increasing in size (Non-tender and moved with swallowing),had a 10-month history of a mass overlying the hyoid bone just to the left of midline.	NA	NA	NA		CT	revealed a cystic mass overlying the hyoid bone without evidence of any bony destruction									Yes	benign，adeNomatous Nodule	local	Yes	Yes	No		surgery+orthotopic thyroid surgery				Staged	NA	NA				Wigley, T. L.	10.1016/S0194-5998 (97)70278-X	Case report	1	1	1	1	1	3
293	68	F	thyroglossal duct cyst	ATC (ATC/PTC)	8 x 8 cm				a 2-year history of a slowly enlarging midline submental neck mass	NA	NA	NA		CT; Metastatic evaluation; FNA; direct laryngoscopy, fiberoptic bronchoscopy, and esophagoscopy	A CT scan demonstrated infiltration of the right submandibular gland and sterNocleidomastoid muscle. The mass was overlying the thyroid cartilage and hyoid bone, but No evidence of invasion was seen.	Metastatic evaluation, which included a chest radiograph, direct laryngoscopy, fiberoptic bronchoscopy, and esophagoscopy, was Normal.	A fine-needle aspiration of the mass was performed, consistent with a diagNosis of carciNoma.	direct laryngoscopy, fiberoptic bronchoscopy, and esophagoscopy, was Normal.		CT	The thyroid gland was Normal in appearance and clearly separate from the mass. There was No adeNopathy Noted			Yes	NA	local	Yes	No	Yes	negative	surgery+neck lymph node dissection					5	Yes	Local recurrence and widely metastatic disease was present at the time of her death	Yes	Local recurrence and widely metastatic disease; pneumonia directly	Woods, R. H.	10.1177/019459989310900527	Case report	1	3	1	1	1	3
294	35	F	thyroglossal duct cyst	PTC	30*30 mm				subnebtal mass	NA	NA	NA		CT; FNA; 123I	CTscan of the neck revealed the submental tumor (Fig. 2 left) as a solid tumor and this tumor was enhanced by contrast medium (Fig. 2 right) which was surrounded by small lymph Nodes.	According to the result of fine needle aspiration cytology of submental tumor, the lesion was regarded as class V papillary carciNoma.	The preoperative studies with 123Irevealed No concentration in the submittal tumor			CT; 123I scan and scintigram	Enlarged lymph 15 mm were bilaterally observed in the Nodes of 15 / neck (Fig. 2 right). Neither thyromegaly Nor thyroid Nodule was recognized.	123I showed the Normal thyroidal uptake, the scintigram revealed No concentration of 123I in the submental tumor and lymph Nodes (Fig. 3 left). Thyroid gland was revealed as Normal site and Normal uptake of contrast medium		Yes	NA	metastatic	Yes	No	Yes	positive	surgery+neck lymph node dissection					24	No				Yamada, H.	10.1016/S0385-8146 (02)00099-8	Case report	1	1	1	1	1	3
295	65	M	thyroglossal duct cyst	ATC	1.5 cm				10-year history of slowly growing anterior midline neck mass, chronically draining sinus unresponsive to local care and antibiotics	NA	NA	NA		CT, MRI; Fiberoptic	CT scan showed irregular mass containing solid and cystic components extending from submandibular region to thyroid gland level	MRI showed squamous cell carciNoma of thyroglossal duct cyst	. Fiberoptic nasopharyngoscopy was unremarkable							Yes	NA	local	Yes	No	No		surgery+radiotherapy			radiotherapy		18	No				Yanagisawa, K.	10.1001/archotol.1992.01880050092022	Case report	1	1	1	1	1	1
296	14	M	thyroglossal duct cyst	PTC					a mass in the midline on the neck, painless and mobile with swallowing	NA	NA	NA		US	UltrasoNography showed a cystic mass on the midline: routine radiological and blood tests were Normal.					Tc99m thyroid scintigraphy; radio-active iodine (I131)	Tc99m thyroid scintigraphy was Normal and there was No uptake by the mass	radio-active iodine (I131) were carried out. They were all within Normal limits and No uptake was demonstrated except in the Normal thyroid tissue		Yes	benign	local	Yes	Yes	No		surgery+orthotopic thyroid surgery				Staged	NA	NA				Yildiz, K.	10.1017/S0022215100125605	Case report	1	1	1	1	1	3
297	11	F	thyroglossal duct cyst	PTC	2 cm				A painless lump in the upper neck in the midline,	NA	NA	NA		total-body iodine 131 scan	Two weeks after surgery, a total-body iodine 131 scan was performed at our institution, which showed three foci of abNormal uptake, one in the center at the site of the TDC and two in relation to the healed scar of the thyroidectomy (Fig 1A). The remainder of the neck, chest, and abdomen appeared Normal.					thyroid scan; US	Thirteen days after the surgery, the patient underwent a thyroid study at an outside hospital for evaluation of remnant tissue at the surgical site. The scan showed a Normal-sized gland in the expected location with homogeNous tracer distribution, and a radioiodine uptake of 19% (Normal, 10% to 35%) at 24 hours.	An ultrasoNographic examination of the thyroid at this time was reported as being Normal. T		Yes	benign	local	Yes	Yes	Yes	negative	surgery+orthotopic thyroid surgery+neck lymph node dissection+RAI	Yes	110mCi		Staged	NA	No				Yoo, K. S.	10.1016/S0022-3468 (98)90206-8	Case report	1	1	1	1	1	3
298	28	F	thyroglossal duct cyst	PTC	3 × 2 cm				with a small swelling over midline of neck for the past one and a half years associated with occasional pain.	Normal	Normal	Normal		ultrasoNography; FNAC	On ultrasoNography, a thick walled, anechoic cystic mass over midline of anterior neck measuring 3.3 × 3.3 cm was seen, with the thyroid being of Normal size and echogenicity, also No associated lymphadeNopathy was observed.	Microscopy of aspirated fl uid showed few macrophages and polymorphs, which were suggestive of an infl ammatory lesion.				FNAC; US	Retrospectively fi ne needle aspiration cytology (FNAC) of thyroid was done, which showed a Normal thyroid gland.	On ultrasoNography, a thick walled, anechoic cystic mass over midline of anterior neck measuring 3.3 × 3.3 cm was seen, with the thyroid being of Normal size and echogenici- ty, also No associated lymphadeNopathy was observed		Yes	Benign	Local	Yes	No	No		surgery	NO				NA	No				Aggarwal, H.	10.1007/s12262-007-0006-4	Case report	1	1	1	1	1	3
299	47	F	thyroglossal duct cyst	PTC	2x2 cm				swelling on the anterior aspect of neck for 1 year which was progressively increasing in size.	Normal	Normal	Normal		Ultrasound; FNAC; contrast enhanced CT	Ultrasound scan of the neck confirmed a midline cystic swelling of size 2x1.4 cm in the subcutaneous plane with increased vascularity just below the hyoid bone. There was a calcified mass of size 08x0.5 cm withing the cystic swelling	It revealed a cystic lesion measuring 1.3x1.4 cm below the hyoid bone in midline with specs of calcifications within.	Fine needle aspiration cytology (FNAC) was performed and 3 ml of straw coloured fluid was aspirated. The centrifuged smears and post-aspiration smears were moderately cellular and showed clusters of epithelial cells with occasional microfollicular and papillary pattern of arrangement. These epithelial cells had moderate anisonucleosis, nuclear membrane irregularity and occasional pseudonuclear in…			Ultrasound; FNAC; contrast enhanced CT	Ultrasound guided FNAC of the thyroid gland exhibited benign follicular epithelial cell clusters.	Both lobes of thyroid gland, neck vessels, thyroid cartilage and hyoid bone were found to be Normal. There were No cervical Nodes either		Yes	benign	Local	Yes	No	No		surgery	NO				NA	No				Agrawal, V.	Papillary CarciNoma of Thyroglossal Duct Cyst- A DiagNostic and Therapeutic Conundrum	Case report	1	3	1	3	1	3
300	27	F	thyroglossal duct cyst	PTC	6cm				a painless anterior midline cervical mass, which had been gradually increasing in the past six months	Normal	Normal	Normal		US; CT; FNA	UltrasoNography identified a 6 cm multilocular midline thyroglossal duct cyst.	a computed tomography (CT) imaging scan was undertaken and led to similar findings	Fine-needle aspiration (FNA) and cytology of the cystic lesion showed cells that were suspicious for a papillary neoplasm with that were Non-diagNostic for malignancy			thyroid technetium scan	A thyroid technetium scan showed a euthyroid multiNodular goiter.	contain an incidental benign parathyroid adeNoma		Yes	benign	Local	Yes	Yes	No		surgery+orthotopic thyroid surgery	NO			Concurrent	12	No				Alatsakis, M.	10.12659/AJCR.907313	Case report	1	1	1	1	1	3
301	40	M	thyroglossal duct cyst	PTC					presented with multilocularcentral neck cyst of one year duration	NA	NA	NA		CT; FNA; US	Computedtomography showed multiloculated cystic lesion inthe anterior neck that measured 8X6 cm withextension to the retrohyoid area and the thyroidcartilage	Fine need aspiration showedblood and inflammatory cells.	Neck ultrasoundshowed the cyst, Normal thyroid gland & No otherabNormalities.			US	Neck ultrasoundshowed the cyst, Normal thyroid gland & No otherabNormalities.			Yes	benign	Local	Yes	Yes	No		surgery+orthotopic thyroid surgery+RAI	Yes	100 mci and 128 mci		Staged	NA	No				Ali, M.	10.4176/070611	Case report	1	1	1	1	1	3
302	62	M	thyroglossal duct cyst	PTC	4cm × 4cm				clinic to assess a painless anterior neck mass. The mass is located in the upper midline of the neck and is associated with dysphagia and odyNophagia.	NA	NA	NA		contrast-enhanced CT scan, US-guided FNA	reveals a multilocular cystic lesion in the anterior midline of the neck, measuring 4 cm by 3 cm. The mass features a thin rim of contrast and contains fluid with a density that creates pressure on the airway. No regional lymphadeNopathy and neck vasculatures are patent	confirmed a diagNosis of papillary thyroid cancer				NA				Yes	Maglinant (PTC)	Local	Yes	Yes	No		surgery+orthotopic thyroid surgery+RAI	Yes			Concurrent	12	No				Alrohaimi, F. A.	10.7759/cureus.70999	Case report	1	1	1	1	1	1
303	30	F	thyroglossal duct cyst	PTC					an asympotomatic neck mass	Normal	Normal	Normal		US ; FNA	An ultrasound inclinic showed a small 0.5 x 0.5-cm Nodule that wassuperior and separate from the thyroid. Her labora-tory work and thyroid function were all Normal. Arepeat ultrasound revealed a 9 x 8 x 5-mm hypo-echoic Nodule in superior zone 6, which seemedseparate from the thyroid. The ultrasound did Notshow any suspicious thyroid Nodules or LNs in thelateral compartments of the neck.	She also had a fine-needle aspiration that was positive for neoplasm and favored papillary thyroid carciNoma.				US	The ultrasound did Not show any suspicious thyroid Nodules or LNs in the lateral compartments of the neck			Yes	NA	Local	Yes	No	No		surgery	NO				NA	NA				Anderson, D.	Papillary thyroid carciNoma arising within a thyroglossal duct cyst	Case report	1	3	1	3	1	3
304	39	F	thyroglossal duct cyst	PTC (classical)	3 × 1.5 cm	CK 19, Galectin-3, HBME-1			a 3-month history of a slowly growing mass along the neck midline	NA	NA	NA	undetectable	US, FNAB, MRI	A neck US revealed a calcified heterogenic-hypoechoic solid lesion of 30 × 18 mm at the level of the hyoid bone in the submental area	FNAB results were reported as being consistent with papillary thyroidal carciNoma for the mass along the neck midline	MRI of the neck showed a 30 × 20 mm midline solid soft tissue mass with hyperintense signal after injection with contrast media. The MRI also demonstrated cystic changes in the mass and evidence of invasion into the infrahyoid muscle group (Figure 1).			US; FNAB; The physical examination	A thyroid gland US revealed several hypoechoic Nodules, the largest being 38 × 24 mm, with some having micro calcifications in the left lobe of thyroid gland	.The FNAB results were reported as beingconsistentwith papillary thyroidal carciNoma for the mass along theneck midline and as benign cytology for the Nodule in the left thyroid lobe	The physical examination revealed a 3 × 1.5 cm immobile mass along the neck midline over the thyrohyoid membrane, accompanied by a 3 × 2cm palpable Nodule in the left thyroid gland	Yes	PTC (the diffuse sclerosing type and papillary carciNoma o)	Metastatic	Yes	Yes	No		surgery+orthotopic thyroid surgery+RAI	Yes	150mCi		Concurrent	6	No				Baglam, T.	10.1155/2015/382760	Case report	1	1	1	1	1	1
305	28	F	thyroglossal duct cyst	PTC	4 cm				a lump in neck midline starting 6 years ago	Normal	Normal	Normal		US, CT, SoNo (US) guided fine needle aspiration biopsy	a 23×16 millimeter solid cystic mass in submental region	a complex cystic mass (4× 4.2 ×2.3 cm) in left para /midline infrahyoid region with extension to the hyoid level				US	Normal right and left thyroid lobes			Yes	benign，hashimoto's thyroiditis with No malignancy.	Local	Yes	Yes	No		surgery+orthotopic thyroid surgery+RAI	Yes	100 millicuries		Concurrent	24	No				Bahar, A.	10.22088/cjim.11.1.110	Case series	1	1	1	2	2	1
306	43	F	thyroglossal duct cyst	PTC					a mass below her chin	Normal	Normal	Normal		US, control soNography	Ultrasonic result showed a 33×11 mm cystic mass containing micro calcification at sub mental area in midline	the mass size became larger (41×18 mm cystic solid mass containing micro calcification)				US	thyroid was Normal, neck lymphadeNopathy was Not observed			Yes	Benign，multiNodular goiter	Local	Yes	Yes	No		surgery+orthotopic thyroid surgery	NO			Staged	24	No				Bahar, A.	10.22088/cjim.11.1.110		1	1	1	2	2	1
307	26	F	thyroglossal duct cyst	PTC		CK 19，TTF-1			a painless anterior midline cervical mass	Normal	Normal	Normal	undetectable	US, FNAC; MRI	a well‑demarcated polycyclic cystic lesion was observed in the midline in the vicinity of the hyoid bone. The lesion measured 13 ×18 ×23 mm and con‑tained multiple internal septa up to 2 mm thick.	The biopsy revealed a neo‑ plastic lesion (suggestive of salivary‑derived pro‑ liferation).	Detailed neck ultrasound (Figure 1A and 1B)and craniofacial magnetic resonance imaging (Figure 1C and 1D) were performed without contrast due to pregnancy，The lesion measured 13 × 18 × 23 mm (sagittal × anteroposterior × craniocaudal) and contained multiple internal septa up to 2 mm thick.			NA				Yes	benign，colloid Nodular goiter	Local	Yes	Yes	Yes	negative	surgery+orthotopic thyroid surgery+neck lymph node dissection+RAI	Yes	100 mCi		Staged	24	No				Balawender, K.	10.20452/pamw.16333	Case report	1	1	1	1	1	1
308	29	M	thyroglossal duct cyst	PTC	3 cm				asymptomatic cystic mass in the midline of the anterior neck	NA	NA	NA		FNA	The preoperative clinical diagNosis was TDCy.					thyroid scan	A thyroid scan was negative			Yes	NA	Local	Yes	No	No		surgery	NO				84	No				Bardales, R. H.	10.1093/ajcp/106.5.615	Case series	1	1	1	1	1	1
309	83	M	thyroglossal duct cyst	PTC	4 cm				a 4 cm firm mass in the anterior midline of the neck	NA	NA	NA		FNA	Metastatic squamous carciNoma was the cytologic diagNosis.					NA				NA	NA	Local	Yes	No	No		surgery	NO				24	No				Bardales, R. H.	10.1093/ajcp/106.5.615		1	1	1	1	1	1
310	50	M	thyroglossal duct cyst	ATC	7cm				swelling of the anterior midline of the neck with some discomfort	NA	NA	NA		FNA	Exhaustive evaluation of the head and neck and lungs did Not show any other primary site diagNosis.	Exhaustive evaluation of the head and neck and lungs did Not show any other primary site diagNosis				NA				NA	NA	Local	Yes	No	No		surgery+radiotherapy			radiotherapy		36	No				Bardales, R. H.	10.1093/ajcp/106.5.615		1	1	1	1	1	1
311	45	M	thyroglossal duct cyst	PTC					NA	NA	NA	NA	undetectable	NA						NA				Yes	NA	Local	Yes	Yes	No		surgery+orthotopic thyroid surgery+RAI	Yes	5550 MBq (150 mCi) I131		Staged	96	No				Basu, S.	10.4103/0019-509X.49157	Case report	1	1	1	1	1	3
312	33	M	thyroglossal duct cyst	FTC	4×5cm				a 2-year history of painless swelling of the midline neck	Normal	Normal	Normal		US, CT,	a midline heterogeneous cystic lesion at the hyoid and infrahyoid level, measuring 4×3 cm, with central areas of hypoattenuation and peripheral enhancement.	confirmed Normal function of the thyroid gland, with a slight uptake in the right lobe	did Not reveal any conclusive tumor diagNosis (Bethesda category-1 cytopathology)			US, CT， technetium-99m/FNA	The thyroid gland appeared Normal with No cervical lymphadeNopathy	. A technetium-99m pertechnetate thyroid scan confirmed Normal function of the thyroid gland, with a slight uptake in the right lobe (Figure 3), while US-guided, fine-needle aspiration cytology (FNAC) did Not reveal any conclusive tumor diagNosis (Bethesda category-1 cytopathology).		Yes	NA	Local	Yes	Yes	No		surgery+orthotopic thyroid surgery+RAI	Yes			Staged	9	No				Bifari, I. N.	10.5144/0256-4947.2018.305	Case report	1	1	1	1	1	1
313	12	F	thyroglossal duct cyst	PTC (PTC/FTC)					a midline submental mass	Normal	Normal	Normal		99"technetium pertechnetate; biopsy	Normal	She underwent an incision and drainage of this mass,which was Noted to be cystic and a biopsy taken				99"technetium pertechnetate, I-123 scan, US	Normal	abNormal thyroid soNogram	I123 scan show it Normal	Yes	benign	Local	Yes	Yes	No		surgery+orthotopic thyroid surgery+RAI	Yes	30 mCi		Staged	18	No				Borger, J. A.	10.1016/S0022-3468 (88)80209-4	Case report	1	1	1	1	1	3
314	17	F	thyroglossal duct cyst	PTC (classical)	3 cm				a painless midline neck mass	Normal	Normal	Normal		US	The solid component with multiple hyperechoic spots can easily be seen. The Doppler US did Not reveal intra-Nodular vascularisation, but a slow movement of the cystic fluid					US	The thyroid gland had a Normal appearance on US, and No thyroid Nodules or suspicious lymph Nodes were found			Yes	NA	Local	Yes	No	No		surgery					10	No				BoyaNo, M. A.	10.5603/EP.a2020.0019	Case report	1	1	1	1	1	1
315	18	F	thyroglossal duct cyst	PTC	4×2 cm				a 4×2 cm Nontender, firm midline mass in the infrahyoid region that had been associated with dysphagia for 2 months.	Normal	Normal	Normal	Normal	US, CT	a 2.8×2.1-cm, well-defined complex infrahyoid mass	similar features compatible with a diagNosis of a thyroglossal duct cyst				US, CT	Normal			Yes	benign	Local	Yes	Yes	No		surgery+orthotopic thyroid surgery				Staged	NA	NA				Dan, D.	10.1016/s0027-9684 (15)33519-7	Case report	1	1	1	1	1	3
316	36	M	thyroglossal duct cyst	PTC	2*2cm	TG,galectin3 , HBME1, and CK，CD44			midline swelling in the upper part of neck, 8 cm superior to the thyroid cartilage	NA	NA	NA		US, CT, FNA	a 26*15 mm well-defined cystic lesion, indicating a thyroglossal duct cyst	similar features with US	Smears prepared from the aspirated fluid showed hemosiderin laden cyst macrophages interspersed with singly dispersed neoplastic epithelial cells (Figure 1A) and clusters of neoplastic cells in papillary configuration along with occasional psammoma body (Figure 1B). The neoplastic epithelial cells had abundant thick cytoplasm and rare intranuclear cytoplasmic inclusions (Figure 1C).			FNA	The FNA cytodiagNosis was thyroglossal duct cyst with cytologic features suggestive of papillary carciNoma.			Yes	benign，thyroiditis	Local	Yes	Yes	No		surgery+orthotopic thyroid surgery				Staged	NA	NA				Das, D. K.	10.1002/dc.23968	Case report	1	1	1	1	1	3
317	30	F	thyroglossal duct cyst	PTC (Classic)	3*3cm				a slowly progressive and painless swelling in the upper part of the neck	Normal	Normal	Normal		US, SONo	SoNologi cally, the well- defined cystic lesion measured around 1.9×0.8 cm and had contained solid components with internal septations, debris and macrocalcifica tion, suggestive of an infected TDC.	a hypoechoic Nodule of 5×6 mm was also Noted in the left lobe of the thyroid without any internal or peripheral vascularity				US	SoNologi- cally, the well-­defined cystic lesion measured around 1.9×0.8 cm and had contained solid components with internal septations, debris and macrocalcifica- tion, suggestive of an infected TDC. Incidentally, a hypoechoic Nodule of 5×6 mm was also Noted in the left lobe of the thyroid without any internal or peripheral vascularity, reported as category II as per the American College of Radi…			Yes	PTC	Local	Yes	Yes	Yes	negative	surgery+orthotopic thyroid surgery+neck lymph node dissection+RAI	Yes	50 mCi		Staged	16.75	No				Devaraja, K.	10.1136/bcr-2022-250853	Case report	1	1	1	1	1	1
318	49	F	thyroglossal duct cyst	PTC (classic)	2*2cm				swelling in the anterior midline of the neck	NA	NA	NA		US, FNAC	UltrasoNography showed a heteroechoic lesion with few cystic areas and multiple echogenic foci, likely calcifications in the midline neck superior to thyroid gland possibly malignancy in the TGC.	FNAC was suggestive of a cystic lesion with respiratory epithelium and moderate atypia, raising the possibility of papillary thyroid carciNoma in a TGC.				US	ANother illdefined heteroechoic lesion in the right lobe of thyroid almost tall as wide with few punctate echogenic foci within suggestive of a thyroid imaging reporting and data system (TIRADS) IV lesion			Yes	benign	Local	Yes	Yes	No		surgery+orthotopic thyroid surgery				Concurrent	3	No				George, P.	10.31729/jnma.5027	Case report	1	1	1	1	1	3
319	11	F	thyroglossal duct cyst	ATC (PTC/SCC)		TF1, P63			a painless anterior-midline neck mass	NA	NA	NA		CT, Thyroid scintigraphy; Open neck biopsy	a 1.7 × 0.8–cm heterogeneously enhancing uncalcified solid mass in the anterior-midline of the neck	a cold Nodule corresponding to the neck mass	Open neck biopsy revealed nested proliferation of atypical squamous cells within the cystic structures, and SCC arising from TDC was initially suspected			Thyroid scintigraphy	The mass was completely separate from the thyroid gland, and No thyroid gland tumor was found.			Yes	NA	Metastatic	Yes	No	Yes		surgery+neck lymph node dissection+radiotherapy			radiotherapy		10	No				Gomi, K.	10.1016/j.jpedsurg.2010.10.030	Case report	1	1	1	1	1	1
320	17	F	thyroglossal duct cyst	PTC	2 cm × 1.5 cm.				swelling over the anterior aspect of neck with a gradual increase in size	Normal	Normal	Normal		US	The ultrasoNography (USG) of neck revealed a midline complex cystic mass (2 cm × 1.5 cm) above the thyroid isthmus with multiple internal septations and a central large Nodule with heterogeneous echogenicity and coarse calcification [Figure 1]. Both lobes of thyroid were Normal in size and echo pattern with smooth margins.					US	The ultrasoNography (USG) of neck revealed a midline complex cystic mass (2 cm × 1.5 cm) above the thyroid isthmus with multiple internal septations and a central large Nodule with heterogeneous echogenicity and coarse calcification [Figure 1]. Both lobes of thyroid were Normal in size and echo pattern with smooth margins.			Yes	NA	Local	Yes	No	No		surgery					12	No				Hassan, M. J.	10.4103/0974-2727.176236	Case report	1	1	1	1	1	3
321	30	M	thyroglossal duct cyst	PTC	5*2 cm				growing mass in the midline of the neck	NA	NA	NA		US, FNA	Ultrasound showed a round cystic fluid collection without signs of enlarged cervical lymph Nodes.	Fine needle aspiration revealed clear fluid with some macrofages and granulocytes, but No signs of malignancy.				US	Postoperative imaging of the thyroid gland using ultrasound did Not show any abNormalities.			Yes	benign	Local	Yes	Yes	No		surgery+orthotopic thyroid surgery+RAI	Yes	2.0 GBq		Staged	NA	NA				Heemskerk, J.	10.1080/02841860500340373	Case report	1	1	1	1	1	3
322	62	F	thyroglossal duct cyst	ATC			P16		midline mass with solid and cystic components, dysphagia,odyNophagia, otalgia, and globus sensation	NA	NA	NA		CT, MRI; biopsy	CT and subsequent MRI imaging demonstrated a 3.6 × 2.4 × 2.7-cm midline mass with solid and cystic components concerning a thyroglossal duct cyst	an intraoperative incisional biopsy				NA				NA	NA	Metastatic	Yes	No	Yes		surgery+neck lymph node dissection+radiotherapy+chemotherapy			radiotherapy,chemotherapy		NA	NA				Henry, L.	10.1159/000505374	Case report	1	1	1	1	1	3
323	50	M	thyroglossal duct cyst	PTC (follicular type)	4cm				Noticed a mass at the thyroid cartilage after a neck trauma, and sought treatment early because of a slight tender sensation in relation to the cyst.	Normal	Normal	Normal		CT, MRI，A thyroid scintigram	Computed tomography and magnetic resonance imaging (MRI showed a solid homogeneous mass, attached to the anterior surface of the thyroid cartilage, a Normal laryngeal cavity, and a Normal thyroid gland	A thyroid scintigram and thyroid hormone levels in blood were Normal.				CT, MRI	Computed tomography and magnetic resonance imaging (MRI showed a solid homogeneous mass, attached to the anterior surface of the thyroid cartilage, a Normal laryngeal cavity, and a Normal thyroid gland			Yes	NA	Local	Yes	No	No		surgery					30	No				Ikeda, M.	10.1016/S0385-8146 (96)80022-8	Case report	1	1	1	1	1	3
324	61	M	thyroglossal duct cyst	PTC	3 x 2 cm				a slowly enlarging infrahyoid midline neck mass	Normal	Normal	Normal		NA						US	the patient’s thyroid soNography was completely Normal and No further therapy was given			Yes	NA	Local	Yes	No	No		surgery					24	No				Ishay, A.	Papillary carciNoma in a thyroglossal duct cyst	Case report	1	3	1	3	1	3
325	21	F	thyroglossal duct cyst	PTC					an asymptomatic suprahyoid mass of static size	NA	NA	NA		MRI, US, FNA	a 3-cm irregular lesion in the suprahyoid region	On ultrasound, this lesion had microcalcifications.	inconclusive			NA				Yes	benign	metastatic	Yes	Yes	Yes	positive	surgery+orthotopic thyroid surgery+neck lymph node dissection+RAI	Yes			Concurrent	12	No				Izadi, D.	10.1308/rcsann.2019.0083	Case report	1	1	1	1	1	1
326	44	F	thyroglossal duct cyst	PTC	2 × 2 cm				with an asymptomatic anterior midline neck mass.	Normal	Normal	Normal		US; CT	appeared to be a thyroglossal duct cyst	The cervical ultrasound showed multiple cervical lymph Nodes which were of different sizes ranging from 8 mm to 17 mm. A cervicalCT revealed bilateral cervical lymph Nodes less than 2 cm in diameter.				Thyroid scintigraphy, ultrasound and cervical CT	The thyroid scintigraphy was Normal			Yes	PTC (an 8 mm papillary cancer in the left lobe of the thyroid)	Local	Yes	Yes	Yes	negative	surgery+orthotopic thyroid surgery+neck lymph node dissection+RAI	Yes			Staged	24	No				Kandogan, T.	10.1186/1752-1947-2-42	Case report	1	3	1	1	1	3
327	30	F	thyroglossal duct cyst	PTC	3.5cm				with an anterior midline neck mass. She had No other evidence of disease.	Normal	Normal	Normal		FNA, CT, Direct laryngoscopy	Direct laryngoscopy and fine needle aspiration biopsy of the mass showed No evidence of malignancy.	The computerized tomography (CT) scan of the cervix was also negative	Direct laryngoscopy and fine needle aspiration biopsy of the mass showed No evidence of malignancy.			Thyroid scan with technetium pertechnetate	Thyroid scan with technetium pertechnetate revealed No functional tissue in the neck mass			Yes	NA	Local	Yes	No	No		surgery					24	No				Kazemi, M.	Primary papillary carciNoma in a thyroglossal duct cyst	Case report	1	3	1	3	1	3
328	78	F	thyroglossal duct cyst	PTC	3 × 3cm				with a 3-year history of a midline neck mass in the region of the hyoid bone and bilateral cervical asymptomatic neck masses	Normal	Normal	Normal		CT, FNA，Carotid arteriography ， chest X-ray	an irregularly marginated, round, heterogeneously enhancing mass at the level of the hyoid bone and multiple enlarged lymph Nodes bilaterally at level II to III	suggested the possibility of papillary carciNoma and lymph Node metastasis from papillary carciNoma	Carotid arteriography demonstrated a highly vascular mass in the bifurcation of the carotid artery that was compressing the internal and external carotid arteries.	Electrocardiogram and chest X-ray were within Normal limits.		US, CT	neck CT and soNography did Not demonstrate any mass involving the thyroid			Yes	benign	Metastatic	Yes	Yes	Yes	positive	surgery+orthotopic thyroid surgery+Neck lymph node dissection				Concurrent	24	No				Kim, J. W.	10.3342/ceo.2014.7.1.69	Case report	1	1	1	1	1	1
329	61	F	thyroglossal duct cyst	ATC	60 × 55 mm				an enlarging mass in the anterior neck	NA	NA	NA		MRI ，FNA，CT	Magnetic resonance imaging (MRI) revealed a cystic lesion with clear margins between the anterior cervical muscle and the thyroid cartilage	No calcifi cation was observed. Fine-needle aspiration (FNA) from the mass was performed, the result of which was class III, suggesting a neoplastic lesion without obvious malignancy.	A cystic mass, measuring 38 × 22 mm, was found on computed tomography			MRI，US	In the left lobe of the thyroid gland, a lesion with clear margins measuring 12 × 16 × 20 mm was found.	UltrasoNography revealed a mass in the left lobe of her thyroid gland that appeared to be an adeNomatous goiter.		Yes	NA	Local	Yes	No	No		surgery					8	No				KiNoshita, N.	10.1007/s00595-010-4287-z	Case report	1	1	1	1	1	3
330	80	F	thyroglossal duct cyst	PTC					anterior neck swelling	Normal	Normal	Normal		US， CT, FNA	a stony mass with some calcification in the median submaxillary region, and a solid elastic mass in front of the larynx.	masses in the submaxilla and anterior thyroid cartilage	masses revealed Class V papillary carciNoma in the submental mass; Class III papillary carciNoma in the pre-thyroid cartilage mass			CT, FNA	multiple masses in both lobes of the thyroid	benign colloidal tissue in both lobes of the thyroid		Yes	benign，benign colloidal tissue in both lobes of the thyroid.	Metastatic	Yes	No	No		surgery					12	No				Koda, K.	10.1016/j.asjsur.2023.02.095	Case report	1	1	1	1	1	1
331	34	F	thyroglossal duct cyst	PTC	6*4cm				a submental mass in the median region of the neck	Normal	Normal	Normal		CT	Coronal CT of the mental region revealed an oval mass on thebody of the tongue. The cyst cavity showed water density, and 2-3high-density areas were observed solitarily or diffusely in part of thecavity					CT, Hematologicalbiochemical, or tumor marker examination	CT examination performed later showed No abNor-mal shadows in the thyroid or cervical lymph Nodes. Hematologicalbiochemical, or tumor marker examinations revealed No abNormali-ties.			Yes	NA	Local	Yes	No	No		surgery					NA	NA				Kojima, Y.	10.1159/000276844	Case report	1	1	1	1	1	3
332	14	F	thyroglossal duct cyst	PTC	3cm				neck swelling. She had No dyspnea, dysphagia or hoarseness	NA	NA	NA	undetectable	US, CT	A neck ultrasound confirmed the diagNosis of a thyroglossal cyst. The cystic mass was well-defined, situated in the left paramedian region at the level of the hyoid bone, with a heterogeNous component that showed calcifications.	It revealed a lobulated cystic lesion (2cm × 1.8cm × 3.3cm) with a calcified component (Figure 2). This lesion was attached to the anterior hyoid bone with extension from the base of the tongue and deep tongue musculature. The solid component was heterogeneously and intensely enhanced.				US	The thyroid gland was Normal			Yes	benign	Local	Yes	Yes	No		surgery+orthotopic thyroid surgery+RAI	Yes			Staged	12	No				Korbi, A. E.	10.11604/pamj.2019.32.121.15246	Case series	1	1	1	2	2	1
333	18	F	thyroglossal duct cyst	PTC					with a slowly progressing infrahyoid cystic swelling which had been present for four years.	Normal	Normal	Normal		NA						Tc-99	Normal position			Yes	NA	Local	Yes	No	No		surgery					3	No				Kristensen, S.	10.1017/S0022215100148406	Case report	1	1	1	1	1	3
334	51	F	thyroglossal duct cyst	PTC	1.5*2cm				painless firm spherical mass	NA	NA	NA		I13I thyroid scan	A thyroglossal cyst was diagNosed					I13I thyroid scan	a Normal sized thyroid gland with No uptake over the mass.			Yes	NA	Local	Yes	No	No		surgery					18	No				Kum, C. K.	10.1111/j.1445-2197.1993.tb00506.x	Case report	1	3	1	1	1	3
335	38	M	thyroglossal duct cyst	ATC (PTC/SCC)		TG,keratin.			a midline neck lump at the level of the hyoid bone	Normal	Normal	Normal		radioactive iodine uptake (RAIU) scanning, US, chest radiography and CT	Specifically there was No cervical lymphadeNopathy or abNormalities of the thyroid gland. The findings on radioactive iodine uptake (RAIU) scanning, ultrasoNography of the neck, chest radiography and computed tomography of the neck were all Normal.					radioactive iodine uptake (RAIU) scanning ,US, chest radiography and CT	Specifically there was No cervical lymphadeNopathy or abNormalities of the thyroid gland. The findings on radioactive iodine uptake (RAIU) scanning, ultrasoNography of the neck, chest radiography and computed tomography of the neck were all Normal.			Yes	PTC ( follicular variant of papillary carciNoma.)	Local	Yes	Yes	No		surgery + orthotopic thyroid surgery + RAI + radiotherapy	Yes	1.07 GBq (29 mCi)	radiotherapy	Staged	36	No				Kwan, W. B.	Concurrent papillary and squamous carciNoma in a thyroglossal duct cyst: A case report	Case report	1	3	1	3	1	3
336	28	F	thyroglossal duct cyst	PTC					a cystic, midline cervical mass	Normal	Normal	Normal		chest roentgeNogram,						postoperative thyroid scan	A postoperative thyroid scan revealed a cold Nodule in the right lobe of the thyroid gland and a smaller cold Nodule in the left lobe			Yes	benign (focal lymphocytic thyroiditis.)	Local	Yes	Yes	No		surgery+orthotopic thyroid surgery				Staged	24	No				LaRouere, M. J.	10.1016/s0196-0709 (87)80019-4	Case series	1	1	1	2	2	1
337	21	F	thyroglossal duct cyst	PTC	6 * 4-cm				a 6 • 4-cm cystic neck mass, slightly to the right of the midline	Normal	Normal	Normal		chest roentgeNogram,	Normal					postoperative thyroid scan	A postoperative thyroid scan was Normal			Yes	NA	Local	Yes	No	No		surgery					9	No				LaRouere, M. J.	10.1016/s0196-0709 (87)80019-4		1	1	1	2	2	1
338	52	M	thyroglossal duct cyst	PTC		CK19 (+), TTF-1 (+), TG (+), galectin-3 (+), and HBME-1 (+)			Growing painless mass found in the anterior area of the neck	NA	NA	NA		US, CECT	Anechoic cyst with intramural lesion with microcalcifications (30×21×30mm)	The neck CECT shows cystic masses with homogeneous low density and clear edges (*). The CECT also shows that the capsule and part of the capsule wall are slightly enhanced with focal calcifications				US	Normal			Yes	NA	Local	Yes	No	No		surgery					NA	No				Lei, L.	10.1177/01455613231181710	Case series	1	1	1	1	1	1
339	34	F	thyroglossal duct cyst	PTC		CK19 (+), TTF-1 (+), TG (+), galectin-3 (+), HBME-1 (+)	WT-1 (–)	BRAFV600E (+)	Growing painless mass found in the anterior area of the neck	NA	NA	NA		US, CECT	Cystic solid mixed echo Nodule with microcalcifications (19×11×13mm)	The neck CECT shows cystic masses with homogeneous low density and clear edges (*). The CECT also shows that the capsule and part of the capsule wall are slightly enhanced with focal calcifications				US	Normal			Yes	NA	Local	Yes	No	No		surgery					NA	No				Lei, L.	10.1177/01455613231181710		1	1	1	1	1	1
340	29	F	thyroglossal duct cyst	PTC		CK19 (+), TTF-1 (+), TG (+), galectin-3 (+), and HBME-1 (+)			Growing painless mass found in the anterior area of the neck	NA	NA	NA		US, CECT	Slightly hyperechoic Nodule (10×6×9mm)	The neck CECT shows cystic masses with homogeneous low density and clear edges (*). The CECT also shows that the capsule and part of the capsule wall are slightly enhanced with focal calcifications				US	Normal			Yes	NA	Local	Yes	No	No		surgery					NA	No				Lei, L.	10.1177/01455613231181710		1	1	1	1	1	1
341	22	F	thyroglossal duct cyst	PTC		CK19 (+), TTF-1 (+), TG (+), galectin-3 (+), HBME-1 (+), and PCK (+)		BRAFV600E (+)	Growing painless mass found in the anterior area of the neck with rapid expansion in the past 2mo	NA	NA	NA		US, CECT	Cyst with septa and intramural lesion with microcalcification (25×20×21mm)	The neck CECT shows cystic masses with homogeneous low density and clear edges (*). The CECT also shows that the capsule and part of the capsule wall are slightly enhanced with focal calcifications				US	Normal			Yes	NA	Local	Yes	No	No		surgery					NA	No				Lei, L.	10.1177/01455613231181710		1	1	1	1	1	1
342	34	M	thyroglossal duct cyst	PTC		CK19 (+), TTF-1 (+), TG (+), PCK (+), , galectin-3 (+), Ki-67/MIB) (+)	CR (−)HBME-1 (–)		Growing painless mass found in the anterior area of the neck	NA	NA	NA		US, MRI	Cystic solid Nodule in the right midline of neck, solid component with microcalcification (19×11×13mm)	MRI of the neck showed a cyst measuring 19×2.1cm located in the center of the upper part of the neck with a slight enhancement of the solid part in the enhanced scan				US	Normal			Yes	NA	Local	Yes	No	No		surgery					NA	No				Lei, L.	10.1177/01455613231181710		1	1	1	1	1	1
343	15	M	thyroglossal duct cyst	PTC	3.5 cm * 2cm				with a chief complaint of a midline neck mass first Noticed following an upper respiratory infection 3 months prior.	NA	NA	NA		US, CT	A neck ultrasound performed demonstrated an 8.2 cm 8.1 cm 5.4 cm neck mass with both solid and cystic components. The mass was also Noted to have calcifications and was avascular with smooth lobulated margins.	A computed tomography with contrast was completed demonstrating a cystic, septated thick and thin walled mass with some calcifications immediately anterior to the hyoid bone				NA				Yes	benign	Local	Yes	Yes	No		surgery+orthotopic thyroid surgery+RAI	Yes			Staged	NA	NA				Liaw, J.	10.1177/0145561319825555	Case report	1	3	1	1	1	3
344	70	M	thyroglossal duct cyst	PTC	6.0 × 4.0 cm				with the chief complaint of an anterior neck mass in the median submental region	Normal	Normal	Normal		CT	Computed tomography (CT) of the neck showed a multiloculated, 4.0 cm cystic mass with an enhanced solid component, and calcification in a portion of the interior of the mass					CT, US, I131 thyroid scan	No abNormality was displayed in the thyroid gland	Thyroid soNography revealed some isoechoic and hypoechoic Nodules over the bilateral thyroid gland	An I131 thyroid scan showed decreased radioactivity in bilateral thyroid lobes, especially on the left side.	Yes	benign (a Nodular goiter, without evidence of malignancy)	Local	Yes	Yes	Yes	negative	surgery+orthotopic thyroid surgery+neck lymph node dissection+RAI	Yes	120 mCi		Staged	24	No				Lin, Y. H.	10.1016/S1016-3190 (08)60028-2	Case report	1	1	1	1	1	3
345	46	F	thyroglossal duct cyst	PTC	5*4cm				increasing volume level anterior cervical hyoid; It is amounting cystic lesion with tongue protrusion and swallowing evidence	Normal	Normal	Normal		USG	USG neck revealed 4.8 × 3.2 cm cystic swelling in the supra hyoid region.					USG	Both lobes of the thyroid gland were Normal.			Yes	PTC	Local	Yes	Yes	No		surgery+orthotopic thyroid surgery+RAI	Yes			Concurrent	NA	NA				Lira Medina, A. K.	10.1016/j.ijscr.2016.10.021	Case report	1	1	1	1	1	1
346	47	F	thyroglossal duct cyst	PTC	6 *5 cm				with a 7-year history of a slow-growing tumor on the anterior part of the neck accompanied by dysphagia	NA	NA	NA		FNAB	FNAB revealed the pres- ence of erythrocytes, hemosiderin-containing macrophages, and epithelial cells without neoplastic cells; therefore, it was diagNosed as a thyroglossal cyst.					thyroid gland exploration (术中探查)	a thyroid Nodule			Yes	PTC	Local	Yes	Yes	No		surgery+orthotopic thyroid surgery+RAI	Yes	100 mCi		Concurrent	96	No				Luna-Ortiz, K.	10.1089/105072504774193195	Case series	1	1	1	2	2	1
347	32	F	thyroglossal duct cyst	PTC					a tumor in the anterior part of the neck	NA	NA	NA	18 ng/mL (RV 5 9.6–18.5 ng/mL)	NA						X-ray, US	presented No evidence of thyroid Nodule or regional extension			Yes	NA	Local	Yes	No	No		surgery					180	No				Luna-Ortiz, K.	10.1089/105072504774193195		1	1	1	2	2	1
348	59	M	thyroglossal duct cyst	PTC					NA	NA	NA	NA		NA						NA				Yes	Benign	Local	Yes	No	No	positive	surgery	NO				36	Yes	He was then referred to HGM because of bilateral, level II to V adeNopathies. FNAB revealed metastasic thyroid papillary carciNoma.	Yes	The patient died after 12 months of follow-up as a result of progression of pulmonary disease	Luna-Ortiz, K.	10.1089/105072504774193195		1	1	1	2	2	1
349	61	F	thyroglossal duct cyst	PTC	1cm				an infrahyoidal tumor in the anterior part of the neck that had developed over 7 months	NA	NA	NA	Normal range (0.2 ng/mL)	NA						FNAB	The report indicated the presence of thyroid papillary cancer in the central biopsy, but were inconclusive for the thyroid Node and the level IV Node.			Yes	Benign (Hashimoto’s thyroiditis and lymph Nodes with hyperplasia)	Local	Yes	Yes	Yes	negative	surgery+orthotopic thyroid surgery+neck lymph node dissection+RAI	Yes	100mCi		Concurrent	15	No				Luna-Ortiz, K.	10.1089/105072504774193195		1	1	1	2	2	1
350	48	F	thyroglossal duct cyst	PTC	10 *8 cm				a tumor on the anterior part of the neck, at the midline in the suprahyoidal region and extending to the submaxillary region	NA	NA	NA		FNAB	FNAB revealed a carciNoma					NA				Yes	Benign	Local	Yes	Yes	Yes	negative	surgery+orthotopic thyroid surgery+neck lymph node dissection+RAI+radiotherapy	Yes	100mCi	radiotherapy	Concurrent	72	No				Luna-Ortiz, K.	10.1089/105072504774193195		1	1	1	2	2	1
351	22	F	thyroglossal duct cyst	PTC	3*1.5cm				swelling in neck	Normal	Normal	Normal		US	UltrasoNography of the neck showed a well-defined, systic mass (23 × 18 × 12 mm in size) with a echogeNous component					NA				Yes	Benign	Local	Yes	Yes	Yes	negative	surgery+orthotopic thyroid surgery+neck lymph node dissection+RAI	Yes	100mCi		Staged	24	No				Maleki, N.	Papillary carciNoma of the thyroglossal duct cyst: Case report	Case report	1	3	1	3	1	3
352	45	F	thyroglossal duct cyst	PTC	2*2cm				with a painless, progressively growing mass in the midline of the neck in the suprahyoid area of3 months' duration	Normal	Normal	Normal		FNA	Fine-needle aspiration (FNA) showed numerous papillary groupings, with some psammoma inclusion bodies					Thyroid scan	Thyroid scan and thyroid function tests (T3 , IT4 , tT4 , and thyroid-stimulating hormone [TSH] levels) were Normal.			Yes	Benign	Metastatic	Yes	Yes	No		surgery+orthotopic thyroid surgery				Staged	NA	NA				Martín Pérez, M.	10.1016/S0278-2391 (10)80398-2	Case series	1	1	1	2	2	1
353	28	F	thyroglossal duct cyst	PTC	2*3cm				with a painless, slow-growing mass in the midline ofthe neck in the suprahyoid area of 5 years' duration	Normal	Normal	Normal		FNA	The FNA was interpreted as a benign cysticlesion compatiblewith a TDe.					Thyroid scan	A thyroidsean andthyroid function tests were Normal.			Yes	NA	Local	Yes	No	No		surgery					NA	NA				Martín Pérez, M.	10.1016/S0278-2391 (10)80398-2		1	1	1	2	2	1
354	72	F	thyroglossal duct cyst	PTC				BRAF V600E	a midline cervical mass	NA	NA	NA		FNA	Malignant					NA				Yes	Benign,with No evidence of malignant thyroid involvement	Local	Yes	Yes	No		surgery+orthotopic thyroid surgery+RAI	Yes			Concurrent	NA	NA				Martínez Mulero, B. M.	10.1016/j.endinu.2024.06.001	Case series	1	1	1	1	1	1
355	44	F	thyroglossal duct cyst	PTC				BRAF V601E	a midline cervical mass	NA	NA	NA		FNA	Malignant					FNA	Case #2 presented thyroid Nodules with Bethesda category III FNA and aNother Nodule with cytological suspicion of PC (which was Not subsequently confirmed)			Yes	Benign,with No evidence of malignant thyroid involvement	Metastatic	Yes	Yes	Yes	positive	surgery+orthotopic thyroid surgery+neck lymph node dissection+RAI	Yes			Concurrent	NA	NA				Martínez Mulero, B. M.	10.1016/j.endinu.2024.06.001		1	1	1	1	1	1
356	55	M	thyroglossal duct cyst	PTC					a midline cervical mass	NA	NA	NA		NA						NA				Yes	Benign,with No evidence of malignant thyroid involvement	Local	Yes	Yes	Yes	negative	surgery+orthotopic thyroid surgery+neck lymph node dissection+RAI	Yes			Staged	NA	NA				Martínez Mulero, B. M.	10.1016/j.endinu.2024.06.001		1	1	1	1	1	1
357	70	M	thyroglossal duct cyst	PTC				BRAF V601E	a midline cervical mass	NA	NA	NA		FNA	Malignant					NA				Yes	Benign,with No evidence of malignant thyroid involvement	Local	Yes	Yes	No		surgery+orthotopic thyroid surgery+RAI	Yes			Concurrent	NA	NA				Martínez Mulero, B. M.	10.1016/j.endinu.2024.06.001		1	1	1	1	1	1
358	41	M	thyroglossal duct cyst	PTC				BRAF V601E	a midline cervical mass	NA	NA	NA		FNA	Malignant					NA				Yes	Benign,with No evidence of malignant thyroid involvement	Local	Yes	Yes	No		surgery+orthotopic thyroid surgery	NO			Concurrent	NA	NA				Martínez Mulero, B. M.	10.1016/j.endinu.2024.06.001		1	1	1	1	1	1
359	52	F	thyroglossal duct cyst	PTC					a midline cervical mass	NA	NA	NA		NA						US	the thyroid gland did Not show suspicious malignant features on the ultrasound			Yes	Benign,with No evidence of malignant thyroid involvement	Local	Yes	No	No		surgery	NO				NA	NA				Martínez Mulero, B. M.	10.1016/j.endinu.2024.06.001		1	1	1	1	1	1
360	48	F	thyroglossal duct cyst	PTC				BRAF V601E	a midline cervical mass	NA	NA	NA		FNA	benign					US	the thyroid gland did Not show suspicious malignant features on the ultrasound			Yes	Benign,with No evidence of malignant thyroid involvement	Local	Yes	No	No		surgery	NO				NA	NA				Martínez Mulero, B. M.	10.1016/j.endinu.2024.06.001		1	1	1	1	1	1
361	21	F	thyroglossal duct cyst	PTC	4cm				a four-month history of an anterior midline neck mass	NA	NA	NA		Indirect laryngoscopy,FNA, US	. Indirect laryngoscopy, fine-needle biopsy aspiration and cervical ultrasound were Normal and compatible with the physical findings of a thyroglossal duct cyst.					US.total body scintigraphy.	ultrasoNography of the surgical region and thyroid, and total body scintigraphy.			Yes	NA	Local	Yes	No	No		surgery					24	No				Martins, A. S.	10.1590/S1516-31801999000600005	Case report	1	3	1	1	1	3
362	27	M	thyroglossal duct cyst	PTC	3 x 2 cm				with a 3-month history of a gradually enlarging painless swelling in the submental region extending to the tongue	Normal	Normal	Normal		CT	a right paramedian submental and intralingual multi-loculated cystic structure with rounded solid components inside					thyroid scintigraphy,MRI	2 months after surgery T3, T4 and TSH levels, both thyroid scintigraphy and cervical magnetic resonance imaging (MRI), were Normal			Yes	NA	Local	Yes	No	No		surgery					2	No				Mesolella, M.	Papillary carciNoma arising in a submental-intralingual thyroglossal duct cyst	Case report	1	3	1	3	1	3
363	26	F	thyroglossal duct cyst	PTC	2*2cm				circumscribed swelling in front of neck	Normal	Normal	Normal		FNAC, US	Fine-needle aspiration cytology (FNAC)of the swelling was consistent with thyroglossal cyst.	UltrasoNographyof neck revealed a slightly hypoechoic midline neck mass with Normal thyroid parenchyma.				US, radioiodine nuclear study	UltrasoNographyof neck revealed a slightly hypoechoic midline neck mass with Normal thyroid parenchyma.	A radioiodine nuclear study was undertaken to confirm the existence of Normal functioning thyroid gland.		Yes	Benign	Local	Yes	Yes	No		surgery+orthotopic thyroid surgery				Staged	NA	NA				Munjal, M.	10.5005/jp-journals-10003-1131	Case report	1	1	1	1	1	3
364	23	M	thyroglossal duct cyst	PTC					with a cystic swelling of six months duration in the upper neck just below the chin.	Normal	Normal	Normal		CT, FNAC	Radio Imaging with High Resolution Computed Tomography showed a 3.8 cm × 3.6 cm size enhancing multi-loculated cystic lesion in the sub-mental region of the neck, with extension into the fl oor of mouth	Polymorphic Calcifi cations were seen within the capsule of the cystic lesion. FNAC done twice from the swelling proved inconclusive.				US	on Ultrasound of the neck, the patient had a Normal thyroid gland with both lobes showing Normal homogeNous echotexture and No evidence of cervical lymphadeNopathy			Yes	NA	Local	Yes	No	No		surgery					6	No				Murali, S.	10.1007/s12070-009-0041-5	Case report	1	1	1	1	1	1
365	16	F	thyroglossal duct cyst	PTC		BRAFV600E-positive			a painless, gradually expanding lump on neck	Normal	Normal	Normal		CT，fexible fberoptic upper airway endoscopy	CT revealed a sizeable well-circumscribed mass anteroinferior to the hyoid bone, showing a moderate heterogeneous contrast enhancement	No other signifcant fndings were found on the rest head and neck examination, including fexible fberoptic upper airway endoscopy				US, FNAC	A thyroid gland and neck ultrasound revealed highly suspicious findings for malignancy right level VI lymph Node of 8 mm in size with increased echogenicity.	FNAC thyroglobulin lavage (FNAC-Tg) was negative		Yes	PTC (a 6mm parenchymal locus of PTC in the left thyroid lobe)	Metastatic	Yes	Yes	Yes	positive	surgery+orthotopic thyroid surgery+neck lymph node dissection+RAI	Yes	120 mCi		Staged	12	No				Mylopotamitaki, K.	10.1155/2023/6640087	Case report	1	1	1	1	1	1
366	24	F	thyroglossal duct cyst	FTC	2.5cm				complained of a hoarse voice and difficulty with swallowing	NA	NA	NA		Plain radiography, Biopsy,diagNostic radioiodine scan	Plain radiography confirmed a soft tissue mass at the base of the tongue. The surface of the lesion was ulcerated and bled easily on contact.	with No evidence of thyroid tissue elsewhere in the neck				131I scan	No evidence of thyroid tissue elsewhere in the neck			No	No	Local	No	No	No		RAI	Yes	6 GBq single dose			492	No				O'Connell, M.	10.1016/S0936-6555 (98)80066-6	Case series	1	1	1	1	1	1
367	48	M	thyroglossal duct cyst	PTC					a painless swelling in the midline of the neck	NA	NA	NA		NA						NA				Yes	PTC (3 mm infiltrating papillary carciNoma in the right lobe.)	Local	Yes	Yes	No		surgery+orthotopic thyroid surgery+RAI	Yes	1.1 GBq		Staged	96	No		Yes	myocardial infarction.心肌梗死	O'Connell, M.	10.1016/S0936-6555 (98)80066-6		1	1	1	1	1	1
368	50	M	thyroglossal duct cyst	PTC					with a very large cystic mass in the submandibular area extending into the base of the tongue	NA	NA	NA		NA						NA				NA	NA	Local	Yes	No	No		surgery					168	No				O'Connell, M.	10.1016/S0936-6555 (98)80066-6		1	1	1	1	1	1
369	14	F	thyroglossal duct cyst	PTC					a painless swelling in the midline of the neck	NA	NA	NA		NA	Exploration revealed a thyroglossal cyst with a very thick wall and No visible connection to the thyroid, but there was a track upwards to the tongue.					NA				NA	NA	Local	Yes	No	No		surgery					144	No				O'Connell, M.	10.1016/S0936-6555 (98)80066-6		1	1	1	1	1	1
370	66	M	thyroglossal duct cyst	PTC					a painless neck swelling present for 6 months	NA	NA	NA		NA						CT scanning of the neck, thyroid ultrasound and a 99Tcm radionuclide scan	showed No foci of disease elsewhere			NA	NA	Local	Yes	No	No		surgery					72	No				O'Connell, M.	10.1016/S0936-6555 (98)80066-6		1	1	1	1	1	1
371	36	F	thyroglossal duct cyst	PTC					a hard, well circumscribed midline swelling in the region of the hyoid bone	NA	NA	NA	with an unrecordable thyroglobulin level.	NA						NA				Yes	Benign (Hashimoto's disease,)	Metastatic	Yes	Yes	No		surgery+orthotopic thyroid surgery+RAI	Yes	3 GBq ablation + 5.5 GBq therapy		Staged	72	No				O'Connell, M.	10.1016/S0936-6555 (98)80066-6		1	1	1	1	1	1
372	48	M	thyroglossal duct cyst	PTC					a painless central swelling in the anterior neck	Normal	Normal	Normal		US	Ultrasound examination confirmed a midline cyst with both thyroid lobes being of Normal appearance					US	Ultrasound examination confirmed a midline cyst with both thyroid lobes being of Normal appearance			Yes	NA	Local	Yes	No	No		surgery					84	No				O'Connell, M.	10.1016/S0936-6555 (98)80066-6		1	1	1	1	1	1
373	71	M	thyroglossal duct cyst	PTC	10cm				with a 4-month history of an increasing central neck swelling.	NA	NA	NA		NA						NA				Yes	PTC	Local	Yes	Yes	No		surgery+orthotopic thyroid surgery+RAI	Yes	3 GBq		Staged	84	Yes	with a right-sided submandibular mass measuring 3.5 x 3.5 cm. Excision biopsy confirmed recurrent papillary carciNoma extending to the margin of the excision.			O'Connell, M.	10.1016/S0936-6555 (98)80066-6		1	1	1	1	1	1
374	61	F	thyroglossal duct cyst	PTC					with a chief complaint of a mass in the anterior neck, which had gradually enlarged over a period of 2 years	Normal	Normal	Normal	The serum thyroglobulin level was elevated to 58.1 ng/ml (Normal range <37.2 ng/ml) pre; 1.3 ng/ml post-	US, CT, MRI, FNA	UltrasoNography detected a lobular solid mass with calcifi cations measuring 35 × 28 mm, which appeared to be an intermixed multicystic lesion which came in contact with the hyoid bone	Computed tomography and MRI demonstrated tumor invasion to the hyoid bone and surrounding soft tissue	Three-dimensional CT revealed the mass in the suprahyoid region and a narrow duct descending from the mass to the isthmus of the thyroid	Fineneedle aspiration biopsy samples from the cystic and solid areas of the tumor were positive for papillary carciNoma.		US, CT, MRI	All imaging techniques showed the thyroid gland to be Normal and that No distant metastasis was present.			Yes	PTC (5 mm in diameter, was also found in the left lobe of the thyroid.)	Local	Yes	Yes	Yes	negative	surgery+orthotopic thyroid surgery+neck lymph node dissection+RAI	Yes	50 mCi		Concurrent	NA	NA				Ogawa, C.	10.1007/s00595-009-4122-6	Case report	1	1	1	1	1	3
375	20	F	thyroglossal duct cyst	PTC	5 × 5 cm				a midline submental neck mass，She Noticed pain in the submental area of her neck	NA	NA	NA	negative	US, CT, FNAC，A fiberoptic endoscopy	US revealed a thick-walled, anechoic cystic mass over the midline of the anterior neck lying between the hyoid bone and thyroid cartilage with a central solid component and absence of flow on Doppler-soNography	CT scan demonstrated a homoge neous low attenuation mass in the submental region, with a dumbbell appearance. Its central solid portion was attached to the hyoid bone. The mass had a smooth margin and No infiltration to the adjacent tissue.	Cytologic examination showed numerous atypical cells in papillary configurations. These cells dis played increased nuclear/cytoplasmic ratios, hyperchromatic nuclei, and conspicuous nucleoli. Several nuclear pseudoinclusions and grooves were recognized. Numerous psammoma bodies, rare multinucleated giant cells, and abundant inspissated colloid were observed in the background	A fiberoptic endoscopy was performed, but No lesion was observed in the upper aerodigestive tract.		US	The thyroid gland was in its Normal anatomical position, furthermore, No associated lymphadeNopathy was detected.			Yes	PTC (papillary carciNoma in the right lobe of thyroid gland)	Metastatic	Yes	Yes	Yes	positive	surgery+orthotopic thyroid surgery+neck lymph node dissection+RAI	Yes	30 mCi		Concurrent	12	No				Ozturk, K.	10.1016/j.clinimag.2020.12.005	Case report	1	1	1	1	1	1
376	11	M	thyroglossal duct cyst	PTC	3×4-cm				with a gradually enlarging, painless mass in his neck, which he had Noted 3 months earlier	Normal	Normal	Normal	Normal	US	A neck soNogram showed a midline subcutaneous 21.6×8.7×17.7-mm sized lesion with smooth borders and increased attenuation relative to the soft tissue around it at the submental area superior to the thyroid gland					Scintigraphy	Scintigraphy of the thyroid gland showed No abNormality, but the right lobe of the thyroid gland had a mildly hyperplastic appearance.			Yes	NA	Local	Yes	No	No		surgery					6	No				Öztürk, Ö	10.1007/s00405-003-0630-y	Case report	1	1	1	1	1	3
377	64	F	thyroglossal duct cyst	PTC	3x2.5 cm	TG	CD56, p63		a progressively enlarging mass in the midline of neck	Normal	Normal	elevated	low (pre)	CT, FNAC	he CECT neck revealed a 26x24 mm sized, heterogeNous enhancing lesion subcutaneously below the hyoid bone	FNAC) of the midline swelling showed papillaroid fragments of epithelial cells with increased nucleocytoplasmic ratio and hyperchromatic nuclei in a hemorrhagic background. Intranuclear cytoplasmic inclusions were Noted at areas				CT, FNAC	multiple Nodules were reported in both lobes of the thyroid	FNAC performed from both thyroid lobes was reported as Bethesda category I, hemorrhagic		Yes	Benign (f chronic lymphocytic thyroiditis)	Local	Yes	Yes	No		surgery+orthotopic thyroid surgery+RAI	Yes	2220 MBq		Concurrent	48	No				Pandiar, D.	10.1016/j.oraloncology.2023.106439	Case report	1	1	1	1	1	1
378	46	F	thyroglossal duct cyst	PTC	a 2×2 cm				anterior midline neck mass	Normal	Normal	Normal	59.52 ng/mL (0-25ng/mL)pre，Normal TSH stimulation post	US-FNA, US, CT	Ultrasound-guided fine-needle aspiration cytology was performed and the results revealed a papillary carciNoma	A neck ultrasound showed a 2.2×1.7 cm irregular heterogeneous echoic mass below the hyoid bone	A neck computed tomography (CT) showed a 2.0×1.2 cm heterogeneously enhancing mass in the midline of the anterior neck			US, CT	No mass in the thyroid gland.	No abNormality in the thyroid		Yes	PTC (papillary microcarciNoma，papillary carciNoma that was confined to the cyst)	Local	Yes	Yes	No		surgery+orthotopic thyroid surgery				Concurrent	6	No				Park, M. H.	10.3349/ymj.2010.51.4.609	Case report	1	1	1	1	1	1
379	15	F	thyroglossal duct cyst	PTC	4 cm* 4 cm				a painless submental mass	NA	NA	NA		CT, FNAC	Neck CT without contrast revealed a lobulated, partially calcified mass attached to the anterior hyoid bone with extension from the base of tongue and deep tongue musculature	FNAC revealed low-grade atypical follicular epithelial cells with scattered intranuclear pseudoinclusions and nuclear grooves highly suspicious for papillary carciNoma, possibly arising from a thyroglossal duct cyst.				I-131 scan	I-131 scan showed Normal uptake in bilateral thyroid lobes without any hot or cold Nodules			Yes	NA	Local	Yes	No	No		surgery					NA	NA				Pfeiffer, M. S.	10.1016/j.ijporl.2013.10.013	Case report	1	1	1	1	1	1
380	64	M	thyroglossal duct cyst	PTC	4*5cm	TG,CK19			a pre-laryngeal growing tumor	NA	NA	NA		CT, US, FNA，electrocardiogram and chest X-ray,An indirect laryngoscopy	an irregular lesion in front of the hyoid bone, whereas the hyoid bone was Not damaged	indicated a cyst-like lesion	revealed cyst-like liquid, and the presence of carciNomatous cells was Not confirmed	Neither blood and urine tests Nor electrocardiogram and chest X-ray dis- closed abNormalities.	An indirect laryngoscopy revealed the larynx to be of Normal mobility with No abNormalities	cintiscanning of the thyroid	control scintiscanning of the thyroid neither en- largement Nor abNormalities were present in the gland.			Yes	NA	Local	Yes	No	No		surgery					192	No				Pietruszewska, W.	10.5114/aoms.2014.46226	Case report	1	1	1	1	1	1
381	20	F	thyroglossal duct cyst	PTC	2.5cm/4cm	CK19, galectin-3,proliferation index assessed with Mib1 was moderate (Ki-67)	HBME		a swelling located at the middle region of the neck over the hyoid	NA	NA	NA		US	Ultrasound examination was compatible with thyroglossal duct cyst					US	with No abNormalities in the thyroid, which was in site and size			Yes	PTC	Local	Yes	Yes	No		surgery+orthotopic thyroid surgery+RAI	Yes			Staged	12	No				Proia, G.	Papillary carciNoma on a thyroglossal duct cyst: DiagNostic problems and therapeutic dilemma. A case report	Case report	1	3	1	3	1	3
382	22	F	thyroglossal duct cyst	PTC	2cm				with complaints of a painless swelling in the neck which has been growing slowly in size over last 3 months.	Normal	Normal	Normal		X-ray,	XRAY neck lateral view was Normal					US, I131 scan	UltrasoNogram of Thyroid gland were Normal	1-131 scan did Not reveal any cold Nodules in the thyroid gland.		Yes	NA	Local	Yes	No	No		surgery					12	No				Ramalingam, R.	10.1007/BF02992445	Case report	1	1	1	1	1	3
383	68	M	thyroglossal duct cyst	ATC					with a painless mass in the left part of the neck was referred to us because of the appearance of the mass two months before	NA	NA	NA		US, FNA,CT	An ultrasoNogram showed a mass about 3 cm in diameter, near a lymph Node and close to the bifur cation of the left common carotid.	The ultrasoNo gram revealed aNother dishomogeneous, Nodular mass, partly solid and partly liquid, 2 cm in diame ter and situated in front of the trachea and thyroid cartilage, along the passage of the remnants of the TGD, just above the thyroid isthmus	Both formations were needle aspirated, and the cytologic findings revealed a squamous cell carciNoma.	Total body computed tomography revealed No distant metastases		US	No lesions were detected in the thyroid gland			Yes	Benign	Metastatic	Yes	Yes	No		surgery + orthotopic thyroid surgery+ radiotherapy			radiotherapy	Staged	22	No				Ranieri, E.	10.1159/000333951	Case report	1	1	1	1	1	3
384	52	F	thyroglossal duct cyst	PTC					NA	Normal	Normal	Normal		FNAC	NA					FNAC	NA			Yes	PTC	Metastatic	Yes	Yes	Yes	positive	surgery+orthotopic thyroid surgery+Neck lymph node dissection					NA	No				Rovira, A.	10.1016/j.otorri.2022.05.002	Case series	1	1	1	1	1	1
385	66	F	thyroglossal duct cyst	PTC					NA	Normal	Normal	Normal		FNAC	NA					FNAC	NA			Yes	PTC	Metastatic	Yes	Yes	Yes	positive	surgery+orthotopic thyroid surgery+neck lymph node dissection+RAI	YES				NA	No				Rovira, A.	10.1016/j.otorri.2022.05.002		1	1	1	1	1	1
386	48	F	thyroglossal duct cyst	PTC					NA	Normal	Normal	Normal		FNAC	NA					FNAC	NA			Yes	NA	Local	Yes	No	No		surgery	NO				NA	No				Rovira, A.	10.1016/j.otorri.2022.05.002		1	1	1	1	1	1
387	41	M	thyroglossal duct cyst	PTC					NA	Normal	Normal	Normal		FNAC	malignant					FNAC	NA			Yes	Benign	Local	Yes	Yes	No		surgery+orthotopic thyroid surgery+RAI	YES	(3.7GBq)			NA	No				Rovira, A.	10.1016/j.otorri.2022.05.002		1	1	1	1	1	1
388	36	M	thyroglossal duct cyst	PTC					NA	Normal	Normal	Normal		FNAC	neoplasm possible atypia/follicular lesion					FNAC	benign			Yes	PTC	Local	Yes	Yes	Yes	negative	surgery+orthotopic thyroid surgery+Neck lymph node dissection	NO				NA	No				Rovira, A.	10.1016/j.otorri.2022.05.002		1	1	1	1	1	1
389	31	F	thyroglossal duct cyst	PTC					NA	Normal	Normal	Normal		FNAC	NA					FNAC	NA			Yes	PTC	Local	Yes	Yes	No		surgery+orthotopic thyroid surgery+RAI	YES	(3.7GBq)			NA	No				Rovira, A.	10.1016/j.otorri.2022.05.002		1	1	1	1	1	1
390	46	M	thyroglossal duct cyst	PTC					NA	Normal	Normal	Normal		FNAC	NA					FNAC	NA			Yes	NA	Local	Yes	No	No		surgery	NO				NA	No				Rovira, A.	10.1016/j.otorri.2022.05.002		1	1	1	1	1	1
391	51	M	thyroglossal duct cyst	PTC					NA	Normal	Normal	Normal		FNAC	malignant					FNAC	NA			Yes	mPTC: (micro papillary thyroid carciNoma)	Local	Yes	Yes	No		surgery+orthotopic thyroid surgery+RAI	YES	(3.7 GBq)			NA	No				Rovira, A.	10.1016/j.otorri.2022.05.002		1	1	1	1	1	1
392	39	M	thyroglossal duct cyst	PTC					NA	Normal	Normal	Normal		FNAC	neoplasm possible atypia/follicular lesion					FNAC	NA			Yes	mPTC	Local	Yes	Yes	No		surgery+orthotopic thyroid surgery+RAI	YES	(1.1 GBq)			NA	No				Rovira, A.	10.1016/j.otorri.2022.05.002		1	1	1	1	1	1
393	32	F	thyroglossal duct cyst	PTC					NA	Normal	Normal	Normal		FNAC	NA					FNAC	malignant			Yes	mPTC	Metastatic	Yes	Yes	Yes	positive	surgery+orthotopic thyroid surgery+neck lymph node dissection+RAI	YES	(5.5 GBq)			NA	No				Rovira, A.	10.1016/j.otorri.2022.05.002		1	1	1	1	1	1
394	61	M	thyroglossal duct cyst	PTC					NA	Normal	Normal	Normal		FNAC	malignant					FNAC	NA			Yes	Benign	Local	Yes	Yes	No		surgery+orthotopic thyroid surgery	NO				NA	No				Rovira, A.	10.1016/j.otorri.2022.05.002		1	1	1	1	1	1
395	39	F	thyroglossal duct cyst	PTC (TCS)					NA	Normal	Normal	Normal		FNAC	malignant					FNAC	NA			Yes	Benign	Metastatic	Yes	Yes	No		surgery+orthotopic thyroid surgery+RAI	YES	(3.7 GBq)			NA	No				Rovira, A.	10.1016/j.otorri.2022.05.002		1	1	1	1	1	1
396	23	M	thyroglossal duct cyst	PDTC,poorly differentiated cancer (insular)	4 x 5 cm	TG, BCL2, CK, P53 , CK19, EMA	synaptophysin, chromogranin, calcitonin, high molecular weight cytokeratin (HMWCK), thyroid transcription factor 1 (TTF-1), neural\melaNocytic marker (S100), leukocyte common antigen (LCA),Desmin, paired box gene-8 (PAX-8), creatin kinase-7 (CK7)		a painless neck mass, difficulty in swallowing and shortness of breath	NA	17.86 pmol/L	0.975 mIU/L Normal	NA	US, MRI, FNA	5 x 5 cm irregular cystic mass with solid component with increased vascular flow over the solid component in ant neck, No lymph Node enlargement in neck.	showed irregular looking mixed cystic and solid soft tissue mass anterior to the hyoid bone measuring 5 x 5 cm compressing the trachea	the result was malignant, Bethesda category VI, with features suggestive of papillary thyroid carciNoma			US, Thyroid uptake scan, MRI	The thyroid looks Normal, No enlargement and No Nodules seen.	Normal uptake in both thyroid lobes, No cold Nodules	No Nodules in both thyroid lobes, and No enlarged lymph Nodes in the neck	Yes	Benign	Local	Yes	Yes	No		surgery+orthotopic thyroid surgery+RAI	YES			Staged	NA	NA				Rumman, A. M. A.	10.11604/pamj.2021.39.254.30317	Case report	1	1	1	1	1	1
397	38	M	thyroglossal duct cyst	PTC	4 cm				a submandibular tumor	Normal	Normal	Normal		US, Fibrolaryngoscopy, CT	It showed multiple internal septations	a thickening of the laryngeal side of epiglottis to the right side and ipsilateral aryepiglottic fold, with free and mobile vocal cords and the right pyriform sinus slightly obliterated by compression	Computed tomography scan revealed a septum cystic lesion measuring 4.5 cm in the prelaryngeal anterior cervical midline that produced moderate compression of the airway at that level and extended from the hyoid bone to the thyroid cartilage			US	It showed a thyroid gland with No Nodularity in its parenchyma			Yes	NA	Local	Yes	No	No		surgery					6	No				Sanz-Martín, B.	10.1016/j.ando.2021.01.001	Case report	1	1	1	1	1	1
398	39	F	thyroglossal duct cyst	PTC	2*2cm				symptoms of obstructive sleep apNoea, without a neck mass	NA	NA	NA		CT, FNAC,Nasendoscopy	a 5 cm, enhancing, submucosal lesion abutting the hyoid cartilage and compressing the supraglottic laryn geal airway and left pyriform fossa	Fine needle aspiration cytology (FNAC) was per formed, with results suggestive of papillary thyroid car ciNoma of a thyroglossal duct cyst.	Nasendoscopy revealed partial airway occlusion secondary to a large, cystic swelling involving the left aryepiglottic fold			NA				Yes	Benign	Metastatic	Yes	Yes	Yes	positive	surgery+orthotopic thyroid surgery+neck lymph node dissection+RAI	YES			Concurrent	NA	NA				See, A. X.	10.1017/S0022215112001211	Case report	1	1	1	1	1	3
399	52	M	thyroglossal duct cyst	PTC					a painless swelling in front of neck	NA	NA	NA		CT, FNAC	Clinical examination and CT evaluation suggested the presence of an irregularly-shaped complex thyroglossal duct cyst measuring 6 × 5 cm with solid and cystic components. There was also evidence of fine calcification within the solid areas [Figure 1]. There was also a mildly enhancing Nodule found in right lobe and isthmus of thyroid with fine calcification within the Nodules. There was No cervic…	Ultrasound-guided FNAC from the solid area of the thyroglossal duct cyst suggested papillary carciNoma.				CT, per-operative thyroid exploration	a mildly enhancing Nodule found in right lobe and isthmus of thyroid with fine calcification within the Nodules.	a hard Nodule in the right lobe of thyroid with few enlarged paratracheal Nodes		Yes	PTC (occult papillary carciNoma)	Local	Yes	Yes	Yes	negative	surgery+orthotopic thyroid surgery+Neck lymph node dissection				Concurrent	NA	NA				Senthilkumar, R.	10.4103/2230-8210.117229	Case report	1	1	1	1	1	3
400	15	M	thyroglossal duct cyst	PTC		TTF-1,MIB-1 stain showing a generally low mitotic index of less than 5%.			a painless slowly enlarging submental neck mass	NA	Normal 17.86 pmol/L	0.975 mIU/L		X-ray, MRI, US,needle biopsy	a soft tissue mass with multiple small calcific densities at the submandibular level extending to the lower level of C4	a 3.4×5.5×5.9 cm multiloculated cystic mass in the submental region in the midline, which was inseparable from the medial aspects of both submandibular glands	This again showed the multiloculated solid-cystic nature of the mass, with thick septations separating the locules as well as arterial vascularity of the solid component	PTC		MRI	The thyroid gland appeared Normal			Yes	Benign	Metastatic	Yes	Yes	Yes	positive (Ten of 123 excised level I, III and IV lymphnodes were positive, including the Delphian node.)	surgery+orthotopic thyroid surgery+neck lymph node dissection+RAI	YES			Concurrent	NA	NA				Seow-En, I.	10.1136/bcr-2015-210923	Case report	1	1	1	1	1	1
401	47	M	thyroglossal duct cyst	ATC					a right-sided neck mass with associated pain, hoarseness, and productive cough	NA	NA	NA		CT, Cytological,PET/CT scan	CT of the neck with contrast revealed an 8 × 8 × 5 cm cystic lesion with thick septations and solid areas of enhancement arising from the thyroid Notch and extending to the midline tongue base. This lesion was deep to the strap muscles. These findings are shown below in Fig. 1, Fig. 2.	Cytological sampling of the neck mass revealed benign and enucleated squamous cells in a background of proteinaceous debris.	PET/CT scan, which did Not reveal regional or distant metastatic disease.			Exploration	The thyroid gland appeared Normal, and No suspicious lymph Nodes were seen			Yes	NA	Local	Yes	No	No		surgery + radiotherapy + chemotherapy			radiotherapy,chemotherapy		NA	No evidence of disease 3 months after surgery				Shah, S.	10.1016/j.amjoto.2015.01.012	Case report	1	1	1	1	1	1
402	25	F	thyroglossal duct cyst	PTC	5 × 4 cm				a left paramedian neck swelling that had been present for the last 3 years	Normal	Normal	Normal		USG, FNAC, MRI，CT	USG of the neck showed a well-defined, cystic mass in the left paramedian region at the level of the hyoid bone, with a heterogeNous component in the submental region that showed calcification	Fine needle aspiration cytology (FNAC) of the lesion was suspicious for mucoepidermoid carciNoma.	it demonstrated a multicystic lesion (hypointense on T1W and hyperintense on T2W images) in the submental region, extending between the bellies of the mylohyoid muscles into the floor of the mouth and abutting the body of the hyoid. A few small hypointense foci were seen on T2W images that were suggestive of calcification [Figure 2a]. A large cystic component was seen in the left submandibular re…	The smaller cysts in the submental region showed peripheral enhancement on CT and foci of calcification		USG	The thyroid gland was Normal.			Yes	NA	Local	Yes	No	No		surgery					NA	NA				Smiti, S.	10.4103/0971-3026.50828	Case report	1	1	1	1	1	3
403	57	M	thyroglossal duct cyst	PTC (TCS)	6 × 5 × 5 cm				with a year history of an enlarging right anterior neckmass and an enlarging midline neck mass since the last four months before admission.	NA	NA	NA		US, CT	A cervical ultrasound showed an irregular heterogeNous echoic mass lesion which appeared to be a TDC and a left multiNodular goiter.	A cervical computed tomography (CT) showed a 6.24 × 4.53 × 6.57 cm heterogeneous calcified mass in the right anterior region of the neck extending to intrathoracic area and pushing the trachea to the left. a 3 × 4 × 3.5 cm heterogeNous mass destructing the hyoid bone which appeared to be malignancy; and a 7 × 9 × 5 cm septated cystic structure in the midline anterior of the neck				CT，US	a calcified left thyroid Nodule measuring 0.73 cm in diameter	a left multiNodular goiter.		Yes	PTC (a papillary thyroid carciNoma “tall cell” variant arising in the TDC and both of the right and lef)	Local	Yes	Yes	No		surgery+orthotopic thyroid surgery+RAI	Yes			Concurrent	NA	NA				Sobri, F. B.	10.1155/2015/872054	Case series	1	1	1	2	2	1
404	35	F	thyroglossal duct cyst	PTC	3 × 3 × 3cm				a lump at the anterior of her neck	Normal	Normal	Normal		NA						US	A cervical ultrasound conducted before total thyroidectomy showed multiple small Nodules in both lobes with calcifications and laboratory investigations were in Normal range.			Yes	PTC	Local	Yes	Yes	No		surgery+orthotopic thyroid surgery				Staged	NA	NA				Sobri, F. B.	10.1155/2015/872054		1	1	1	2	2	1
405	10	F	thyroglossal duct cyst	PTC		CK19, TTF1 and TG			with an 8-month history of a midline neck cyst	NA	NA	NA		US	UltrasoNography confirmed a thyroglossal cyst with a mixed echotexture of ∼2 cm in size, left of the midline, with No malignant features and a Normal thyroid gland.					US	NoRMAL			Yes	NA	Local	Yes	Yes	No		surgery+orthotopic thyroid surgery+RAI	Yes			Staged	12	No				Tahir, A.	10.1093/jscr/rjv042	Case series	1	1	1	2	2	1
406	15	F	thyroglossal duct cyst	PTC	2*2cm	TTF-1, TG and CK, Ki67 (<5%)	P53, S100		anterior neck swelling	Normal	Normal	Normal		NA	a firm anterior neck swelling measuring 2 cm × 2 cm, which moved with deglutition and protrusion of tongue. There is No other neck swelling Noted					Radiological examination using 99 mTc	a Normally located and functioning thyroid gland with No extrathyroidal activity			Yes	NA	Local	Yes	Yes	No		surgery+orthotopic thyroid surgery+RAI	Yes			Staged	NA	NA				Tan, G. C.	10.1016/j.pedex.2007.01.002	Case report	1	1	1	1	1	3
407	25	F	thyroglossal duct cyst	PTC					a painless midline swelling over the anterior aspect of neck,which had been growing slowly in size over last 3 months	Normal	Normal	Normal		CT	CT Neck showed a midline multicystic lesion with an attenuation value of 20-70 with foci of irregular calcification, anterosuperior to the isthmus of the thyroid gland and to the right of hyoid bone in its upper part					CT	The thyroid gland was Normal and No neck lymph Nodes were found			Yes	NA	Local	Yes	No	No		surgery					24	No				Taori, K.	10.4103/0971-3026.28790	Case report	1	1	1	1	1	3
408	29	M	thyroglossal duct cyst	PTC	4cm*2cm				with a midline swelling in the upper part of the neck. The swelling had rapidly increased in size over the past three months	NA	NA	NA		Exploration,Examination of the upper aerodigestive tract and indirect laryngoscopy	With a pre:operative diagNosis of a thyroglossal cyst the neck was explored via a horizontal neck incision. The cyst was found tethered to the midportion of the hyoid bone and a tract was found to lead inferiorly from the cyst to the thyroid isthmus.	Examination of the upper aerodigestive tract and indirect laryngoscopy were Normal.				post-operative thyroid scan	A post-operative thyroid scan was Normal.			Yes	NA	Local	Yes	No	No		surgery					12	No				Thakar, A.	10.1007/bf03022727	Case report	1	1	1	1	1	3
409	32	F	thyroglossal duct cyst	PTC	3cm	CK (low molecular weight keratin), TTF-1, TG			with an asymptomatic midline neck mass	NA	NA	NA		NA						NA				NA	NA	Local	Yes	No	No		surgery					12	No				Tharmabala, M.	10.1016/j.ijscr.2012.10.003	Case report	1	1	1	1	1	1
410	47	F	thyroglossal duct cyst	PTC	4cm				an anterior midline neck mass kNown for several years but lately increased in size and became symptomatic, without dysphagia or dysphonia	NA	NA	NA		US	a heterogeneous hypoechogenic mass associated with cystic images, in median position between the thyroid cartilage and the hyoid bone					US	the aspect of thyroid gland being Normal			Yes	Benign	Local	Yes	Yes	No		surgery+orthotopic thyroid surgery+RAI	Yes			Staged	48	No				Torcivia, A.	Papillary carciNoma of the thyroglossal duct cyst: Report of two cases	Case series	2	1	1	2	2	1
411	60	M	thyroglossal duct cyst	PTC	2cm	anti-TTF1,TG			a median submental cystic mass, with a diameter of 2 cm, mobile and painless	NA	NA	NA		US, MRI	Preoperative ultrasoNography showed a half-cystic and half-solid midline neck mass	The magnetic resonance imaging (MRI) of the base of the neck reported a median basal cervical mass, which corresponds to a cyst of the thyroglossal duct				US	A postoperative thyroid ultrasoNography discovered three Nodular lesions in the left lobe (one cystic lesion of 18 mm at the inferior pole and two tissular microNodules of 3 and 4 mm) and the absence of jugular carotid adeNopathy			Yes	Benign (vesicular adeNoma)	Local	Yes	Yes	No		surgery+orthotopic thyroid surgery				Staged	24	No				Torcivia, A.	Papillary carciNoma of the thyroglossal duct cyst: Report of two cases		2	1	1	2	2	1
412	25	F	thyroglossal duct cyst	PTC	2*2cm	TG, CD15, TTF1			painless neck swelling since last 8 months without any associated complaints (dysphagia,hoarseness of voice or weight loss).	Normal	Normal	Normal		US, Thyroid scintigraphy	Thyroid ultrasoNography showed well defined, cystic lesion of size 2.5x 2.2 x 2.0 cm with hypoechoic area.	Thyroid scintigraphy revealed an increased focus of uptake in mid-anterior neck				US, Thyroid scintigraphy	Thyroid ultrasoNography showed well defined, cystic lesion of size 2.5x 2.2 x 2.0 cm with hypoechoic area.	Thyroid scintigraphy revealed an increased focus of uptake in mid-anterior neck		Yes	Benign	Local	Yes	Yes	Yes	negative	surgery+orthotopic thyroid surgery+neck lymph node dissection+RAI	Yes	100 mCi		Staged	60	No				Tunio, M. A.	Primary thyroglossal duct cyst papillary carciNoma: A case report	Case report	1	3	1	3	1	3
413	48	M	thyroglossal duct cyst	ATC (SCC/PTC)	5*6cm				a swelling in the front of neck, a recent increase in size and hoarseness of voice	Normal	Normal	Normal		FNAC, X-ray, Indirect laryngoscopic	Fine needle aspiration cytology was carried out which revealed thyroglossal cyst	chest X roentgeNogram were Normal	Indirect laryngoscopic examination was unre- markable			NA				Yes	Benign	Local	Yes	Yes	No		surgery + orthotopic thyroid surgery + RAI + radiotherapy	Yes		radiotherapy	Concurrent	lost to follow-up.	NA				Vijay, R.	10.1186/1477-7819-1-15	Case report	1	1	1	1	1	3
414	19	M	thyroglossal duct cyst	PTC	1*2cm				a I x 2 em firm Nodule could be palpated in the submental midline region	NA	NA	NA		NA						NA				NA	NA	Local	Yes	No	No		surgery					NA	NA				Vincent, S. D.	10.1016/s0278-2391 (89)80082-5	Case report	1	1	1	1	1	3
415	71	M	thyroglossal duct cyst	PTC	1.5cm				A painless neck mass	NA	NA	NA		NA						surgical exam, thyroid scan	Normal			Yes	NA	Local	Yes	No	No		surgery					17	No				Walton, B. R.	10.1097/00007611-199707000-00024	Case report	1	3	1	1	1	3
416	41	M	thyroglossal duct cyst	PTC	4*5cm				a neck mass in the anterior midline of the neck	NA	NA	NA		NA						NA				Yes	Benign	Local	Yes	Yes	No		surgery+orthotopic thyroid surgery				Staged	NA	NA				Weiss, S. D.	10.1002/bjs.1800780127	Case report	1	1	1	1	1	3
417	46	M	thyroglossal duct cyst	PTC	3*4cm	CK19			asymptomatic midline neck swelling that had been progressively reshaping in size for almost 15 years.	Normal	Normal	Normal	Normal	US, CT,flexible fiberoptic	thyroglossal duct cyst was suspected as an initial diagNosis, based on the ultrasoNography result.	It revealed a sizeable (3.7×3.2×4.0 cm) homogeneous cyst with a thin capsule with a well-defined and smooth contour located in the middle and slightly left to the level of the laryngeal prominence, However, in the lower part of the cyst, an internal septum with small calcification was visible, with an average of 30 Hounsfield units in the phase before and after contrast administration	including flexible fiberoptic upper airway endoscopy, did Not reveal any other significant findings			CT, US	The thyroid gland was homogeneous and Not enlarged	There was No radiologic or clinical evidence of thyroid gland disease or neck lymphadeNopathy, apart from microcalcifications inside the thyroglossal duct cyst.	The first check-up ultrasound examination shown typically located bilobed thyroid gland with homogeneous echostructure, Not enlarged, without focal changes and increased flow through the gland, with Power Doppler.	Yes	NA	Local	Yes	No	No		surgery					NA	NA				Witkowska, A.	10.12659/AJCR.945625	Case report	1	1	1	1	1	3
418	28	F	thyroglossal duct cyst	PTC					a painless midline neck swelling	Normal	Normal	Normal	Normal	US, CT	UltrasoNography of the neck revealed a cystic mass with internal calcified solid portion at anterior neck, measuring 3.4 cm × 2.8 cm, and it did Not communicate with the thyroid gland	UltrasoNography of the neck additionally revealed suspicious metastatic lymph Node at right level VI, both level VI	Computed tomography (CT) showed a 4 cm sized heterogeneous mass at the infrahyoid anterior neck			CT, US	a clear demarcation was seen between the mass and the thyroid gland	it did Not communicate with the thyroid gland		Yes	PTC (7 mm papillary carciNoma in the left lobe of the thyroid gland)	Metastatic	Yes	Yes	Yes	positive	surgery+orthotopic thyroid surgery+Neck lymph node dissection				Concurrent	36	No				Yang, S. I.	10.1016/j.ijscr.2013.05.007	Case report	1	1	1	1	1	1
419	14	F	thyroglossal duct cyst	PTC	5cm				a lump in the neck region a few months ago, without accompanying symptoms.	NA	NA	NA	Normal	US, CT	An ultrasound examination of the neck revealed a multisepted cyst 48 mm in diameter containing several smaller cysts, all filled with fluid contents	confirmed the described complex cyst and showed that its structure was three-chambered. After the administration of the veNous contrast, No accumulation of the contrast material was observed in it				US, CT	It was found that the left lobe of the thyroid gland was missing and that the right lobe was compensatory and slightly enlarged. In the area of the missing left lobe, a single cystic lesion measuring 4 mm in diameter with the soNographic characteristics of a simple cyst was visualized. No pathologically enlarged and altered cervical lymph Nodes were seen.	The absence of the left lobe of the thyroid gland and an enlarged right lobe were confirmed. No cervical lymphadeNomegaly was found		Yes (absence of the left lobe of the thyroid gland)	NA	Local	Yes	No	No		surgery					6	No				Yankov, Y. G.	10.7759/cureus.49712	Case report	1	1	1	1	1	1
420	84	F	thyroglossal duct cyst	ATC	5cm				had a one-week history of a painless midline neck mass.	Normal	Normal	Normal		x-rays	Soft tissue x-rays of the neck failed to demonstrate any abNormal calcifications.					Thyroid scan	Thyroid scan was interpreted as Normal.			Yes	NA	Metastatic	Yes	No	No		surgery					4	Yes	Lymph Nodes in the left supraclavicular fossa had massively enlarged, and tumor was breaking through the skin	Yes	Despite chemotherapy, the patient’s course rapidly deteriorated, marked by inanition and progressive weakness. She died six months after surgery. No autopsy was obtained.	Nussbaum, M.	10.1002/1097-0142 (19811215)48:12<2724::AID-CNCR2820481228>3.0.CO; 2-1	Case report	1	1	1	1	1	1
421	66	F	thyroglossal duct cyst	PTC					Noticed a progressively growing mass in the midline of her neck 12 months ago	Normal	Normal	Normal		FNA,US	Cytopathological examination of the neck mass suggested a papillary proliferation.	UltrasoNography revealed a diffuse enlargement of the thyroid gland, with mixed lesions and, above the gland, a solid lesion 2.0 cm in diameter with calcification.				13tI thyroid scan，US	No uptake was detected over the midline neck mass in the 13tI thyroid scan, in which the thyroid gland appeared enlarged with a dishomogeneous distribution of the tracer.	UltrasoNography revealed a diffuse enlargement of the thyroid gland, with mixed lesions and, above the gland, a solid lesion 2.0 cm in diameter with calcification.		Yes	Benign	Local	Yes	Yes	No		surgery+orthotopic thyroid surgery				Concurrent	NA	NA				Satta, M. A.	10.1016/0277-5379 (91)90527-K	Case report	1	1	1	1	1	3
422	55	M	thyroglossal duct cyst	PTC?	2 cm				a mass in the anterior upper midline of the neck	NA	NA	NA		NA						NA				NA	NA	Local	Yes	No	No		surgery+radiotherapy			radiotherapy (Cobalt irradiation)		6	No				Shepard, G. H.	10.1016/0002-9610 (68)90434-0	Case series	1	1	1	2	2	1
423	28	F	thyroglossal duct cyst	ATC	2.5 cm				a three year history mass,slowly increased in size	NA	NA	NA		NA						NA				NA	NA	Local	Yes	No	No		surgery+radiotherapy			radiotherapy			Yes	Her original surgeon reported that a mass reappeared in the area shortly after the initial operation.	Yes	Six weeks later the mass recurred in the tongue and neck and gastrostomv for feeding was carried out. The patient’s condition deteriorated and she died in November 1	Shepard, G. H.	10.1016/0002-9610 (68)90434-0		1	1	1	2	2	1
424	13	F	thyroglossal duct cyst	PTC	4.0 × 3.0 × 2.2-cm				with a midline neck mass deep to the skin and subcutaneous tissue and anterior to the hyoid bone. The patient reported that the mass had appeared 6 months previously, had increased in size rapidly during the last month, and was mildly tender.	NA	NA	NA		US	UltrasoNography showed that the lesion was cystic and well circumscribed.					NA				Yes	Benign	Local	Yes	Yes	No		surgery+orthotopic thyroid surgery				Staged	NA	NA				McNeil, J. P.	10.5858/2001-125-1509-pqcppw	Case report	1	1	1	1	1	3
425	27	F	thyroglossal duct cyst	PTC (Follicular variant)	2 cm，				NA	NA	NA	NA		NA						NA				Yes	Benign	Local	Yes	Yes	No		surgery+orthotopic thyroid surgery					86	No				Patel, S. G.	10.1002/jso.10059	Case series	1	1	1	1	1	1
426	38	F	thyroglossal duct cyst	FTC	3 cm				NA	NA	NA	NA		NA						NA				Yes	NA	Local	Yes	No	No		surgery					144	No				Patel, S. G.	10.1002/jso.10059		1	1	1	1	1	1
427	44	F	thyroglossal duct cyst	PTC	2 cm				NA	NA	NA	NA		NA						NA				Yes	Benign	Local	Yes	Yes	No		surgery+orthotopic thyroid surgery					178	No				Patel, S. G.	10.1002/jso.10059		1	1	1	1	1	1
428	53	M	thyroglossal duct cyst	PTC	1 cm				NA	NA	NA	NA		NA						NA				Yes	Benign	Local	Yes	Yes	No		surgery+orthotopic thyroid surgery					70	No				Patel, S. G.	10.1002/jso.10059		1	1	1	1	1	1
429	63	M	thyroglossal duct cyst	PTC	2 cm				NA	NA	NA	NA		NA						NA				Yes	Benign	Local	Yes	Yes	No		surgery+orthotopic thyroid surgery					37	Yes	Regional Nodal recurrence	No		Patel, S. G.	10.1002/jso.10059		1	1	1	1	1	1
430	58	M	thyroglossal duct cyst	PTC	4 × 2.5 cm				Swelling in submental reqion	NA	NA	NA		NA										Yes	NA	Local	Yes	No	No		surgery					156	No				LiVolsi, V. A.	10.1002/1097-0142 (197410)34:4<1303::aid-cncr2820340442>3.0.co; 2-s	Case series	1	1	1	1	1	1
431	58	M	thyroglossal duct cyst	PTC	3 cm				Swelling in anterior midline of neck.	NA	NA	NA		NA						Preop thyroid scan	Normal			Yes	PTC (found in left lobe of gland)	Local	Yes	Yes	No		surgery+orthotopic thyroid surgery				Concurrent	60	No				LiVolsi, V. A.	10.1002/1097-0142 (197410)34:4<1303::aid-cncr2820340442>3.0.co; 2-s		1	1	1	1	1	1
432	55	M	thyroglossal duct cyst	PTC	7 × 4.5 cm				Mass in anterior midline of neck	NA	NA	NA		NA						Postop RAI	uptake 26% at 24 hours			Yes	NA	Local	Yes	No	No		surgery					180	No				LiVolsi, V. A.	10.1002/1097-0142 (197410)34:4<1303::aid-cncr2820340442>3.0.co; 2-s		1	1	1	1	1	1
433	17	F	thyroglossal duct cyst	PTC	4 × 3 cm				Cyst in anterior neck.	NA	NA	NA		NA						PBI, RAI	PBI=6.0, RAI uptake 33.4% at 24 hours.			Yes	Benign	Metastatic	Yes	Yes	Yes	positive	surgery+orthotopic thyroid surgery+Neck lymph node dissection				Staged	108	No				LiVolsi, V. A.	10.1002/1097-0142 (197410)34:4<1303::aid-cncr2820340442>3.0.co; 2-s		1	1	1	1	1	1
434	27	F	thyroglossal duct cyst	PTC	2 cm				Swelling in anterior neck with recent enlargement	NA	NA	NA		NA						NA				Yes	Benign	Local	Yes	Yes	Yes	negative	surgery+orthotopic thyroid surgery+Neck lymph node dissection				Staged	36	No				LiVolsi, V. A.	10.1002/1097-0142 (197410)34:4<1303::aid-cncr2820340442>3.0.co; 2-s		1	1	1	1	1	1
435	15	M	thyroglossal duct cyst	PTC	2 × 2 cm				Swelling in anterior neck	NA	NA	NA		NA						Preop RAI, Thyroid scan	uptake 27% at 24 hours.	Normal		Yes	NA	Local	Yes	No	No		surgery					36	No				LiVolsi, V. A.	10.1002/1097-0142 (197410)34:4<1303::aid-cncr2820340442>3.0.co; 2-s		1	1	1	1	1	1
436	45	F	lateral neck	PTC	3 cm				Swelling in left submandibular area.	NA	NA	NA		NA						Postoperative thyroid scan	Normal			Yes	NA	Local (occupied the submandibular compartment and extended to the floor of the mouth)	Yes	No	No		surgery					6	No				LiVolsi, V. A.	10.1002/1097-0142 (197410)34:4<1303::aid-cncr2820340442>3.0.co; 2-s		1	1	1	1	1	1
437	27	F	thyroglossal duct cyst	PTC					NA	NA	NA	NA		US	diagNosed as TDC based on the findings	Normal				US	Normal			Yes	Benign	Local	Yes	Yes	No	positive	surgery+orthotopic thyroid surgery+RAI	Yes	60mCi		Staged	42	Yes	LN (regional lymph Nodes (level I, II/III))	No		Dzodic, R.	10.1507/endocrj.ej12-0070	Case series	1	1	1	1	1	1
438	51	F	thyroglossal duct cyst	FTC					NA	NA	NA	NA		US,FNAB	They were preoperatively suspected of TDC carciNoma because intracystic mass was detected within TDC on ultrasoNography	Fine needle aspiration biopsy (FNAB) for TDC lesion was performed only for one patient (No.2), but the lesion could Not be cytologically diagNosed as carciNoma				US	On preoperative imaging studies, Nodules in the thyroid were detected in all patients except for one.Nodules of four patients (Nos. 2, 5, 9, and 10) were suspected of malignancy on ultrasoNographic findings.			Yes	FTC	Local	Yes	Yes	Yes	negative	surgery+orthotopic thyroid surgery+Neck lymph node dissection				Concurrent	204	No				Dzodic, R.	10.1507/endocrj.ej12-0070		1	1	1	1	1	1
439	29	F	thyroglossal duct cyst	PTC					NA	NA	NA	NA		US	diagNosed as TDC based on the findings	Normal				US	On preoperative imaging studies, Nodules in the thyroid were detected in all patients except for one			Yes	Benign	Metastatic	Yes	Yes	Yes	positive	surgery+orthotopic thyroid surgery+neck lymph node dissection+RAI	Yes	60mCi		Staged	192	No				Dzodic, R.	10.1507/endocrj.ej12-0070		1	1	1	1	1	1
440	51	F	thyroglossal duct cyst	PTC				BRAFV600E mutation	NA	NA	NA	NA		US	diagNosed as TDC based on the findings	Normal				US	On preoperative imaging studies, Nodules in the thyroid were detected in all patients except for one			Yes	Benign	Metastatic	Yes	Yes	Yes	positive	surgery+orthotopic thyroid surgery+Neck lymph node dissection				Staged	192	No				Dzodic, R.	10.1507/endocrj.ej12-0070		1	1	1	1	1	1
441	63	M	thyroglossal duct cyst	PTC				BRAFV601E mutation	NA	NA	NA	NA		US	diagNosed as TDC based on the findings	Normal				US	On preoperative imaging studies, Nodules in the thyroid were detected in all patients except for one.Nodules of four patients (Nos. 2, 5, 9, and 10) were suspected of malignancy on ultrasoNographic findings.			Yes	Benign	Metastatic	Yes	Yes	Yes	positive	surgery+orthotopic thyroid surgery+neck lymph node dissection+RAI	Yes	60mCi		Staged	36	Yes	pulmonary metastases	No		Dzodic, R.	10.1507/endocrj.ej12-0070		1	1	1	1	1	1
442	31	F	thyroglossal duct cyst	PTC					NA	NA	NA	NA		US	diagNosed as TDC based on the findings	Normal				US	On preoperative imaging studies, Nodules in the thyroid were detected in all patients except for one			Yes	Benign	Local	Yes	Yes	Yes	negative	surgery+orthotopic thyroid surgery+Neck lymph node dissection				Staged	120	No				Dzodic, R.	10.1507/endocrj.ej12-0070		1	1	1	1	1	1
443	39	F	thyroglossal duct cyst	PTC					NA	NA	NA	NA		US	diagNosed as TDC based on the findings	Normal				US	On preoperative imaging studies, Nodules in the thyroid were detected in all patients except for one			Yes	Benign	Local	Yes	Yes	Yes	negative	surgery+orthotopic thyroid surgery+Neck lymph node dissection				Staged	108	No				Dzodic, R.	10.1507/endocrj.ej12-0070		1	1	1	1	1	1
444	51	F	thyroglossal duct cyst	PTC					NA	NA	NA	NA		US	diagNosed as TDC based on the findings	Normal				US	On preoperative imaging studies, Nodules in the thyroid were detected in all patients except for one			Yes	Benign	Local	Yes	Yes	Yes	negative	surgery+orthotopic thyroid surgery+Neck lymph node dissection				Staged	108	No				Dzodic, R.	10.1507/endocrj.ej12-0070		1	1	1	1	1	1
445	52	M	thyroglossal duct cyst	PTC					NA	NA	NA	NA		US	diagNosed as TDC based on the findings	Normal				US	On preoperative imaging studies, Nodules in the thyroid were detected in all patients except for one. Nodules of four patients (Nos. 2, 5, 9, and 10) were suspected of malignancy on ultrasoNographic findings.			Yes	mciro PTC	Metastatic	Yes	Yes	Yes	positive	surgery+orthotopic thyroid surgery+neck lymph node dissection+RAI	Yes	60mCi		Staged	108	Yes		No		Dzodic, R.	10.1507/endocrj.ej12-0070		1	1	1	1	1	1
446	38	F	thyroglossal duct cyst	PTC					NA	NA	NA	NA		US	They were preoperatively suspected of TDC carciNoma because intracystic mass was detected within TDC on ultrasoNography	Normal				US	On preoperative imaging studies, Nodules in the thyroid were detected in all patients except for one.Nodules of four patients (Nos. 2, 5, 9, and 10) were suspected of malignancy on ultrasoNographic findings.			Yes	PTC	Metastatic	Yes	Yes	Yes	positive	surgery+orthotopic thyroid surgery+neck lymph node dissection+RAI	Yes	60mCi		Concurrent	84	Yes		No		Dzodic, R.	10.1507/endocrj.ej12-0070		1	1	1	1	1	1
447	20	F	thyroglossal duct cyst	PTC					NA	NA	NA	NA		US	diagNosed as TDC based on the findings	Normal				US	On preoperative imaging studies, Nodules in the thyroid were detected in all patients except for one			Yes	Benign	Local	Yes	Yes	Yes	negative	surgery+orthotopic thyroid surgery+Neck lymph node dissection				Staged	72	No				Dzodic, R.	10.1507/endocrj.ej12-0070		1	1	1	1	1	1
448	35	M	thyroglossal duct cyst	PTC					NA	NA	NA	NA		US	diagNosed as TDC based on the findings	Normal				US	On preoperative imaging studies, Nodules in the thyroid were detected in all patients except for one			Yes	Benign	Local	Yes	Yes	Yes	negative	surgery+orthotopic thyroid surgery+Neck lymph node dissection				Staged	48	No				Dzodic, R.	10.1507/endocrj.ej12-0070		1	1	1	1	1	1
449	30	M	thyroglossal duct cyst	PTC					NA	NA	NA	NA	Tg/rTSH 0.3	US; FNA; follow-up US			Normal			US				Yes	Benign	Metastatic	Yes	Yes	Yes	positive	surgery+orthotopic thyroid surgery+neck lymph node dissection+RAI	Yes	100mCi		Staged	12	No				Hartl, D. M.	10.1245/s10434-009-0571-9	Case series	1	1	1	1	1	1
450	52	F	thyroglossal duct cyst	PTC					NA	NA	NA	NA	Tg/rTSH 0.8	US; follow-up US		Normal				US				Yes	PTC	Metastatic	Yes	Yes	Yes	positive	surgery+orthotopic thyroid surgery+neck lymph node dissection+RAI	Yes	100mCi		Staged	12	No				Hartl, D. M.	10.1245/s10434-009-0571-9		1	1	1	1	1	1
451	53	F	thyroglossal duct cyst	PTC					NA	NA	NA	NA	Tg/T4 0.4	US; FNA; follow-up US			Normal			US				Yes	PTC, bilateral	Metastatic	Yes	Yes	Yes	positive	surgery+orthotopic thyroid surgery+neck lymph node dissection+RAI	Yes	300mCi		Concurrent	54	No				Hartl, D. M.	10.1245/s10434-009-0571-9		1	1	1	1	1	1
452	50	F	thyroglossal duct cyst	PTC					NA	NA	NA	NA	Tg/T4 6	; follow-up US	Normal									Yes	PTC	Metastatic	Yes	Yes	Yes	positive	surgery+orthotopic thyroid surgery+neck lymph node dissection+RAI	Yes	200mCi		Staged	108	No				Hartl, D. M.	10.1245/s10434-009-0571-9		1	1	1	1	1	1
453	41	F	thyroglossal duct cyst	PTC					NA	NA	NA	NA	Tg/rTSH 0	US; follow-up US		Normal				US				Yes	Benign	Metastatic	Yes	Yes	Yes	positive	surgery+orthotopic thyroid surgery+Neck lymph node dissection				Staged	264	No				Hartl, D. M.	10.1245/s10434-009-0571-9		1	1	1	1	1	1
454	30	M	thyroglossal duct cyst	PTC					NA	NA	NA	NA	Tg/rTSH 0	US; FNA; follow-up US			Normal			US				Yes	Benign	Metastatic	Yes	Yes	Yes	positive	surgery+orthotopic thyroid surgery+neck lymph node dissection+RAI	Yes	200mCi		Concurrent	120	No				Hartl, D. M.	10.1245/s10434-009-0571-9		1	1	1	1	1	1
455	36	F	thyroglossal duct cyst	PTC					NA	NA	NA	NA	Tg/WD 2	US; follow-up US		Normal				US				Yes	PTC	Local	Yes	Yes	Yes	negative	surgery+orthotopic thyroid surgery+Neck lymph node dissection				Staged	240	No				Hartl, D. M.	10.1245/s10434-009-0571-9		1	1	1	1	1	1
456	15	F	thyroglossal duct cyst	PTC					NA	NA	NA	NA	Tg/WD 0.1	US; follow-up US		Normal				US				Yes	Benign	Metastatic	Yes	Yes	Yes	positive	surgery+orthotopic thyroid surgery+Neck lymph node dissection				Staged	192	No				Hartl, D. M.	10.1245/s10434-009-0571-9		1	1	1	1	1	1
457	43	F	thyroglossal duct cyst	PTC					NA	NA	NA	NA	Tg/WD 0	US; follow-up US		Normal				US				Yes	Benign	Metastatic	Yes	Yes	Yes	positive	surgery+orthotopic thyroid surgery+neck lymph node dissection+RAI	Yes	100mCi		Staged	48	No				Hartl, D. M.	10.1245/s10434-009-0571-9		1	1	1	1	1	1
458	59	F	thyroglossal duct cyst	PTC					NA	NA	NA	NA	Tg/WD 0	US; follow-up US		Normal				US				Yes	Benign	Local	Yes	Yes	Yes	negative	surgery+orthotopic thyroid surgery+neck lymph node dissection+RAI	Yes	100mCi		Staged	168	No				Hartl, D. M.	10.1245/s10434-009-0571-9		1	1	1	1	1	1
459	18	M	thyroglossal duct cyst	PTC					NA	NA	NA	NA	Tg/T4 2.4	US; follow-up US		Normal				US				NA	NA	Local	Yes	No	No		surgery					168	No				Hartl, D. M.	10.1245/s10434-009-0571-9		1	1	1	1	1	1
460	47	M	thyroglossal duct cyst	PTC					NA	NA	NA	NA	Tg/T4 17	US; follow-up US		Normal				US	2 right-lobe 5 mm Nodules			NA	NA	Local	Yes	No	No		surgery					180	No				Hartl, D. M.	10.1245/s10434-009-0571-9		1	1	1	1	1	1
461	41	F	thyroglossal duct cyst	PTC					NA	NA	NA	NA	Tg/T4 0	US; FNA; follow-up US			Normal			US	one 25 mm Nodule in the right lobe and two 5 mm Nodules in the left lobe			Yes	PTC, isthmus	Local	Yes	Yes	Yes	negative	surgery+orthotopic thyroid surgery+neck lymph node dissection+RAI	Yes	100mCi		Concurrent	180	No				Hartl, D. M.	10.1245/s10434-009-0571-9		1	1	1	1	1	1
462	27	F	thyroglossal duct cyst	PTC					NA	NA	NA	NA	Tg/WD 0	US; follow-up US		Normal				US				Yes	PTC, bilateral	Metastatic	Yes	Yes	Yes	positive	surgery+orthotopic thyroid surgery+neck lymph node dissection+RAI	Yes	100mCi		Staged	240	No				Hartl, D. M.	10.1245/s10434-009-0571-9		1	1	1	1	1	1
463	37	F	thyroglossal duct cyst	PTC					NA	NA	NA	NA	Tg/WD 0	US; follow-up US		Normal				US				Yes	Benign	Local	Yes	Yes	Yes	negative	surgery+orthotopic thyroid surgery+Neck lymph node dissection				Staged	252	No				Hartl, D. M.	10.1245/s10434-009-0571-9		1	1	1	1	1	1
464	54	F	thyroglossal duct cyst	PTC					NA	NA	NA	NA	Tg/T4 4.4	US; follow-up US		Normal				US				Yes	PTC, unilateral	Metastatic	Yes	Yes	Yes	positive	surgery+orthotopic thyroid surgery+neck lymph node dissection+RAI	Yes	400mCi		Staged	72	No				Hartl, D. M.	10.1245/s10434-009-0571-9		1	1	1	1	1	1
465	46	M	thyroglossal duct cyst	PTC					NA	NA	NA	NA	Tg/rTSH 0	US; follow-up US		Normal				US				Yes	PTC, bilateral	Metastatic	Yes	Yes	Yes	positive	surgery+orthotopic thyroid surgery+neck lymph node dissection+RAI	Yes	100mCi		Staged	12	No				Hartl, D. M.	10.1245/s10434-009-0571-9		1	1	1	1	1	1
466	68	F	thyroglossal duct cyst	PTC					NA	NA	NA	NA	Tg/T4 0	US; follow-up US		Normal				US				Yes	PTC, isthmus	Metastatic	Yes	Yes	Yes	positive	surgery+orthotopic thyroid surgery+neck lymph node dissection+RAI	Yes	100mCi		Concurrent	12	No				Hartl, D. M.	10.1245/s10434-009-0571-9		1	1	1	1	1	1
467	31	F	thyroglossal duct cyst	PTC					NA	Normal	Normal	Normal		isotopic neck scan in six patients; FNA in 1 patients	The TGD mass showed No uptake	TGD papillary carciNoma was diagNosed preoperatively in the one patient in whom FNA biopsy was done								Yes	PTC	Local	Yes	Yes	No		surgery+orthotopic thyroid surgery				Staged	228	No				Heshmati, H. M.	10.4065/72.4.315	Case series	1	1	1	1	1	1
468	45	F	thyroglossal duct cyst	PTC					NA	Normal	Normal	Normal												Yes	Benign	Local	Yes	Yes	No		surgery+orthotopic thyroid surgery				Staged	216	No				Heshmati, H. M.	10.4065/72.4.315		1	1	1	1	1	1
469	36	M	thyroglossal duct cyst	PTC					NA	Normal	Normal	Normal												NA	NA	Local	Yes	No	No		surgery					456	No				Heshmati, H. M.	10.4065/72.4.315		1	1	1	1	1	1
470	17	F	thyroglossal duct cyst	PTC					NA	Normal	Normal	Normal												NA	NA	Local	Yes	No	No		surgery					132	No				Heshmati, H. M.	10.4065/72.4.315		1	1	1	1	1	1
471	35	M	thyroglossal duct cyst	PTC					NA	Normal	Normal	Normal												Yes	Benign	Local	Yes	Yes	No		surgery+orthotopic thyroid surgery+RAI	Yes			Staged	72	No				Heshmati, H. M.	10.4065/72.4.315		1	1	1	1	1	1
472	60	M	thyroglossal duct cyst	PTC					NA	Normal	Normal	Normal												Yes	Benign	Metastatic	Yes	Yes	No		surgery+orthotopic thyroid surgery+RAI	Yes			Staged	96	No				Heshmati, H. M.	10.4065/72.4.315		1	1	1	1	1	1
473	37	M	thyroglossal duct cyst	PTC					NA	Normal	Normal	Normal												NA	NA	Local	Yes	No	No		surgery					192	No				Heshmati, H. M.	10.4065/72.4.315		1	1	1	1	1	1
474	54	F	thyroglossal duct cyst	PTC					NA	Normal	Normal	Normal												Yes	Benign	Local	Yes	Yes	No		surgery+orthotopic thyroid surgery				Staged	12	No				Heshmati, H. M.	10.4065/72.4.315		1	1	1	1	1	1
475	43	F	thyroglossal duct cyst	PTC					NA	Normal	Normal	Normal												Yes	PTC	Local	Yes	Yes	No		surgery+orthotopic thyroid surgery+RAI	Yes			Staged	48	No				Heshmati, H. M.	10.4065/72.4.315		1	1	1	1	1	1
476	25	M	thyroglossal duct cyst	PTC					NA	Normal	Normal	Normal												Yes	Benign	Metastatic	Yes	Yes	No		surgery+orthotopic thyroid surgery				Staged	132	No				Heshmati, H. M.	10.4065/72.4.315		1	1	1	1	1	1
477	56	M	thyroglossal duct cyst	PTC					NA	Normal	Normal	Normal												Yes	PTC	Metastatic	Yes	Yes	No		surgery+orthotopic thyroid surgery				Staged	252	No				Heshmati, H. M.	10.4065/72.4.315		1	1	1	1	1	1
478	38	F	thyroglossal duct cyst	PTC					NA	Normal	Normal	Normal												Yes	Benign	Local	Yes	Yes	No		surgery+orthotopic thyroid surgery				Staged	12	No				Heshmati, H. M.	10.4065/72.4.315		1	1	1	1	1	1
479	23	F	thyroglossal duct cyst	PTC					NA	NA	NA	NA		US	a local recurrence of TDRCa									Yes	NA	Local	Yes	No	No	positive	surgery	NO	30mCi			72	Yes	showed a local recurrence of TDRCa,			Miccoli, P.	10.1089/105072504322880355	Case series	1	1	1	2	2	1
480	21	F	thyroglossal duct cyst	PTC					NA	NA	NA	NA		US										Yes	Benign	Metastatic	Yes	Yes	Yes	positive	surgery+orthotopic thyroid surgery+neck lymph node dissection+RAI	Yes	30mCi		Concurrent	24	Yes	a lateral neck mass from LN metastasis			Miccoli, P.	10.1089/105072504322880355		1	1	1	2	2	1
481	30	F	thyroglossal duct cyst	PTC					NA	NA	NA	NA		FNAB，US	Preoperative FNAB of the cyst was only carried out in 6 patients and resulted in the cytological diagNosis of papillary thyroid cancer in 2 patients, follicular lesion in 3 patients, and a benign cystic lesion in 1 patient.	In all cases, the thyroglossal duct cyst appeared as an asymptomatic midline upper-neck mass with cystic characteristics at the neck ultrasound examination					One or more Nodules in the thyroid gland were present in 18 of 26 patients (69.2%) Enlarged laterocervical lymph Nodes were identified before surgery in 3 patients (2 were suspicious for malignancy)			Yes	PTC	Metastatic	Yes	Yes	Yes	positive	surgery+orthotopic thyroid surgery+neck lymph node dissection+RAI	Yes	3700 MBq		8/26concurrent, 18/26 staged	87.1	No				Pellegriti, G.	10.1210/jc.2012-1952	Case series	1	1	1	1	1	1
482	34	F	thyroglossal duct cyst	PTC					NA	NA	NA	NA		US										Yes	PTC	Local	Yes	Yes	No		surgery+orthotopic thyroid surgery+RAI	Yes	3701 MBq			82.5	No				Pellegriti, G.	10.1210/jc.2012-1952		1	1	1	1	1	1
483	38	M	thyroglossal duct cyst	PTC					NA	NA	NA	NA		US										Yes	PTC	Metastatic	Yes	Yes	Yes	positive	surgery+orthotopic thyroid surgery+neck lymph node dissection+RAI	Yes	3702 MBq			145.2	No				Pellegriti, G.	10.1210/jc.2012-1952		1	1	1	1	1	1
484	41	F	thyroglossal duct cyst	FTC					NA	NA	NA	NA		US										Yes	PTC	Local	Yes	Yes	Yes	negative	surgery+orthotopic thyroid surgery+neck lymph node dissection+RAI	Yes	3703 MBq			182.9	No				Pellegriti, G.	10.1210/jc.2012-1952		1	1	1	1	1	1
485	41	F	thyroglossal duct cyst	PTC					NA	NA	NA	NA	repeatedly elevated serum Tg (range,4.3–18.0 ng/ml) after L-T4 withdrawal.	US										Yes	PTC	Metastatic	Yes	Yes	Yes	positive	surgery+orthotopic thyroid surgery+neck lymph node dissection+RAI	Yes	3704 MBq			38.7	Yes	the recurrent site was Not identified.			Pellegriti, G.	10.1210/jc.2012-1952		1	1	1	1	1	1
486	42	M	thyroglossal duct cyst	PTC					NA	NA	NA	NA	repeatedly elevated serum Tg (range, 4.3–18.0 ng/ml) after L-T4 withdrawal.	US										Yes	PTC	Metastatic	Yes	Yes	Yes	positive	surgery+orthotopic thyroid surgery+neck lymph node dissection+RAI	Yes	3705 MBq			163.4	Yes	the recurrent site was Not identified.			Pellegriti, G.	10.1210/jc.2012-1952		1	1	1	1	1	1
487	43	F	thyroglossal duct cyst	FTC					NA	NA	NA	NA		US										Yes	PTC	Local	Yes	Yes	No		surgery+orthotopic thyroid surgery+RAI	Yes	3706 MBq			17	No				Pellegriti, G.	10.1210/jc.2012-1952		1	1	1	1	1	1
488	44	M	thyroglossal duct cyst	PTC					NA	NA	NA	NA		US										Yes	PTC	Metastatic	Yes	Yes	Yes	positive	surgery+orthotopic thyroid surgery+neck lymph node dissection+RAI	Yes	3707 MBq			91.4	No				Pellegriti, G.	10.1210/jc.2012-1952		1	1	1	1	1	1
489	44	M	thyroglossal duct cyst	PTC					NA	NA	NA	NA		US										Yes	PTC	Metastatic	Yes	Yes	Yes	positive	surgery+orthotopic thyroid surgery+neck lymph node dissection+RAI	Yes	3708 MBq			142.4	No				Pellegriti, G.	10.1210/jc.2012-1952		1	1	1	1	1	1
490	44	M	thyroglossal duct cyst	PTC					NA	NA	NA	NA		US										Yes	PTC	Metastatic	Yes	Yes	Yes	positive	surgery+orthotopic thyroid surgery+neck lymph node dissection+RAI	Yes	3709 MBq			27.5	No				Pellegriti, G.	10.1210/jc.2012-1952		1	1	1	1	1	1
491	47	F	thyroglossal duct cyst	PTC					NA	NA	NA	NA		US										Yes	PTC	Local	Yes	Yes	No		surgery+orthotopic thyroid surgery+RAI	Yes	3710 MBq			4	No				Pellegriti, G.	10.1210/jc.2012-1952		1	1	1	1	1	1
492	48	F	thyroglossal duct cyst	PTC					NA	NA	NA	NA		US										Yes	PTC	Local	Yes	Yes	No	positive	surgery+orthotopic thyroid surgery+RAI	Yes	3711 MBq			8	Yes	recurrent malignant disease was limited to the cervical lymphNodes in patients 12, 17, 18, and21			Pellegriti, G.	10.1210/jc.2012-1952		1	1	1	1	1	1
493	49	F	thyroglossal duct cyst	PTC					NA	NA	NA	NA		US										Yes	PTC	Local	Yes	Yes	Yes	negative	surgery+orthotopic thyroid surgery+neck lymph node dissection+RAI	Yes	3712 MBq			180.8	No				Pellegriti, G.	10.1210/jc.2012-1952		1	1	1	1	1	1
494	54	F	thyroglossal duct cyst	PTC					NA	NA	NA	NA		US										Yes	PTC	Local	Yes	Yes	No		surgery+orthotopic thyroid surgery+RAI	Yes	3713 MBq			46.8	No				Pellegriti, G.	10.1210/jc.2012-1952		1	1	1	1	1	1
495	56	F	thyroglossal duct cyst	PTC					NA	NA	NA	NA		US										Yes	PTC	Metastatic	Yes	Yes	Yes	positive	surgery+orthotopic thyroid surgery+neck lymph node dissection+RAI	Yes	3714 MBq			41.7	No				Pellegriti, G.	10.1210/jc.2012-1952		1	1	1	1	1	1
496	57	F	thyroglossal duct cyst	PTC					NA	NA	NA	NA		US										Yes	PTC	Metastatic	Yes	Yes	Yes	positive	surgery+orthotopic thyroid surgery+neck lymph node dissection+RAI	Yes	3715 MBq			50.8	No				Pellegriti, G.	10.1210/jc.2012-1952		1	1	1	1	1	1
497	15	F	thyroglossal duct cyst	PTC					NA	NA	NA	NA		US										Yes	Benign	Local	Yes	Yes	No	positive	surgery+orthotopic thyroid surgery+RAI	Yes	3717 MBq			122.6	Yes	recurrent malignant disease was limited to the cervical lymphNodes in patients 12, 17, 18, and21			Pellegriti, G.	10.1210/jc.2012-1952		1	1	1	1	1	1
498	18	F	thyroglossal duct cyst	PTC					NA	NA	NA	NA		US										Yes	Benign	Local	Yes	Yes	No	positive	surgery+orthotopic thyroid surgery+RAI	Yes	3718 MBq			21.3	Yes	recurrent malignant disease was limited to the cervical lymphNodes in patients 12, 17, 18, and21			Pellegriti, G.	10.1210/jc.2012-1952		1	1	1	1	1	1
499	21	M	thyroglossal duct cyst	PTC					NA	NA	NA	NA		US										Yes	Benign	Metastatic	Yes	Yes	Yes	positive	surgery+orthotopic thyroid surgery+neck lymph node dissection+RAI	Yes	3719 MBq			150	No				Pellegriti, G.	10.1210/jc.2012-1952		1	1	1	1	1	1
500	23	F	thyroglossal duct cyst	PTC					NA	NA	NA	NA		US										Yes	Benign	Local	Yes	Yes	No		surgery+orthotopic thyroid surgery					74	No				Pellegriti, G.	10.1210/jc.2012-1952		2	1	1	2	2	1
501	37	F	thyroglossal duct cyst	PTC					NA	NA	NA	NA		US										Yes	Benign	Local	Yes	Yes	No	positive	surgery+orthotopic thyroid surgery+RAI	Yes	3721 MBq			19.2	Yes	recurrent malignant disease was limited to the cervical lymphNodes in patients 12, 17, 18, and21 (Tables 2 and 3).			Pellegriti, G.	10.1210/jc.2012-1952		2	1	1	2	2	1
502	39	F	thyroglossal duct cyst	PTC					NA	NA	NA	NA		US										Yes	Benign	Local	Yes	Yes	No		surgery+orthotopic thyroid surgery+RAI	Yes	555MBq			61.2	No				Pellegriti, G.	10.1210/jc.2012-1952		1	3	1	3	1	3
503	42	M	thyroglossal duct cyst	PTC					NA	NA	NA	NA		US										Yes	Benign	Metastatic	Yes	Yes	Yes	positive	surgery+orthotopic thyroid surgery+neck lymph node dissection+RAI	Yes	3723 MBq			88.1	No				Pellegriti, G.	10.1210/jc.2012-1952		1	1	1	1	1	3
504	46	F	thyroglossal duct cyst	PTC					NA	NA	NA	NA		US										Yes	Benign	Local	Yes	Yes	No		surgery+orthotopic thyroid surgery+RAI	Yes	3724 MBq			74.4	No				Pellegriti, G.	10.1210/jc.2012-1952		1	1	1	1	1	3
505	47	F	thyroglossal duct cyst	PTC					NA	NA	NA	NA		US										Yes	Benign	Local	Yes	Yes	No		surgery+orthotopic thyroid surgery					225.2	No				Pellegriti, G.	10.1210/jc.2012-1952		1	3	1	1	1	3
506	72	F	thyroglossal duct cyst	FTC					NA	NA	NA	NA		US										Yes	Benign	Local	Yes	Yes	No		surgery+orthotopic thyroid surgery+RAI	Yes	3726 MBq			77	No				Pellegriti, G.	10.1210/jc.2012-1952		1	1	1	1	1	3
[truncated: 4 more columns]
